# Supplementary material for: Positive selection and relaxed purifying selection contribute to rapid evolution of male-biased genes in a dioecious flowering plant
Source: eLife. 2024 Feb 14;12:RP89941. doi: 10.7554/eLife.89941 (PMC10942601; doi:10.7554/eLife.89941)
Supplement: Supplementary file 2. [file elife-89941-supp2.xls]

## Sheet: Databases_annotated
Table S2 Numbers of unigenes annotated in public databases.
Databases	Number	Percentage (%)
NR	31398	53.17
KEGG	10223	17.31
Swissport	22030	37.3
PFAM	22063	37.36
GO	22061	37.35
NT	29965	50.74
In at least one Database	40056	67.83
Total Unigenes	59051	100
BUSCO embryophyta_odb9	C:1447[S:1423, D:24], F:85, M:82	C:89.7[S:88.2, D:1.5], F:5.3, M:5.0
