# Supplementary material for: Positive selection and relaxed purifying selection contribute to rapid evolution of male-biased genes in a dioecious flowering plant
Source: eLife. 2024 Feb 14;12:RP89941. doi: 10.7554/eLife.89941 (PMC10942601; doi:10.7554/eLife.89941)
Supplement: Supplementary file 4. — Two dioecious species Trichosanthes pilosa and T. kirilowii represent the foreground and two monoecious species T. anguina and Luffa cylindrica represent the background. [file elife-89941-supp4.xls]

## Sheet: Female-biased_Floral_Buds
Two-ratio branch model of CodeML in PAML was used for the foreground branch and the background branch.
Two dioecious species Trichosanthes pilosa and Trichosanthes kirilowii represent as the foreground and two monoecious species Trichosanthes anguina and Luffa cylindrica represent as the background.
OGs	ntime	np	lnL	T. anguina_ω	T. pilosa_ω	T. kirilowii_ω	L. cylindrica_ω	T. anguina_dN	T. pilosa_dN	T. kirilowii_dN	L. cylindrica_dN	T. anguina_dS	T. pilosa_dS	T. kirilowii_dS	L. cylindrica_dS
OG0007738	5	8	-1143.04	0.194304	1.61375	1.61375	0.194304	0.011108	0.014663	0.014512	0.024305	0.057171	0.009087	0.008992	0.125086
OG0007036	5	8	-724.889	0.268075	1.52705	1.52705	0.268075	0.003137	0.016406	0.01074	0.008824	0.011703	0.010743	0.007033	0.032916
OG0007183	5	8	-784.991	0.112594	1.34656	1.34656	0.112594	0.008155	0.008274	0.007108	0.011949	0.072425	0.006144	0.005279	0.106123
OG0006771	5	8	-1167.42	0.276071	1.34225	1.34225	0.276071	0.005895	0.009029	0.005106	0.025558	0.021355	0.006727	0.003804	0.092577
OG0007322	5	8	-598.762	0.475341	1.33149	1.33149	0.475341	0.028552	0.013458	0.018158	0.030662	0.060067	0.010107	0.013637	0.064504
OG0007042	5	8	-894.328	0.143966	1.32102	1.32102	0.143966	0.002372	0.026109	0.004411	0.015429	0.016479	0.019764	0.003339	0.107171
OG0007251	5	8	-1000.42	0.396973	1.29555	1.29555	0.396973	0.002653	0.026554	1e-06	0.053359	0.006683	0.020496	1e-06	0.134414
OG0006947	5	8	-472.633	0.640839	1.25028	1.25028	0.640839	0.013923	0.008064	0.027267	0.141402	0.021727	0.00645	0.021808	0.220651
OG0007079	5	8	-795.602	0.308697	1.20799	1.20799	0.308697	0.004744	0.013166	0.020783	0.042549	0.015366	0.010899	0.017204	0.137835
OG0007800	5	8	-973.128	0.315093	1.18212	1.18212	0.315093	0.002716	0.091017	0.004547	0.051225	0.008619	0.076995	0.003847	0.16257
OG0007098	5	8	-523.778	0.331851	1.1798	1.1798	0.331851	0.006803	0.130567	1e-06	0.043826	0.020499	0.110669	1e-06	0.132064
OG0007188	5	8	-886.122	0.263086	1.06261	1.06261	0.263086	0.010528	0.016325	0.020456	0.024166	0.040016	0.015363	0.019251	0.091856
OG0006979	5	8	-1052.75	0.155746	1.02378	1.02378	0.155746	0.007017	0.00839	0.007189	0.027091	0.045057	0.008195	0.007022	0.173945
OG0006886	5	8	-1205.77	0.414957	0.990765	0.990765	0.414957	0.0164	0.026617	0.01798	0.034361	0.039522	0.026865	0.018147	0.082807
OG0006795	5	8	-704.744	0.219932	0.97854	0.97854	0.219932	0.015567	0.022909	0.026454	0.044148	0.070782	0.023411	0.027034	0.200735
OG0007043	5	8	-1381.67	0.182133	0.937428	0.937428	0.182133	0.018619	0.018183	0.017196	0.064061	0.102229	0.019397	0.018344	0.351725
OG0007894	5	8	-1189.75	0.369169	0.904684	0.904684	0.369169	0.011046	0.022707	0.018108	0.029292	0.02992	0.0251	0.020016	0.079346
OG0007026	5	8	-739.599	0.266297	0.898012	0.898012	0.266297	0.008729	0.016736	0.001055	0.038363	0.032781	0.018637	0.001175	0.144059
OG0007664	5	8	-1128.41	0.362853	0.88688	0.88688	0.362853	0.017392	0.019364	0.019865	0.057473	0.047932	0.021834	0.022399	0.158392
OG0007212	5	8	-1102.74	0.153236	0.884204	0.884204	0.153236	0.013797	0.018899	0.032032	0.022906	0.090037	0.021374	0.036226	0.14948
OG0007057	5	8	-1458.38	0.698888	0.865569	0.865569	0.698888	0.027674	0.18001	0.015052	0.041159	0.039598	0.207967	0.017389	0.058892
OG0006902	5	8	-1244.04	0.323528	0.84791	0.84791	0.323528	0.001865	0.022622	0.002744	0.037001	0.005765	0.026679	0.003237	0.114366
OG0007029	5	8	-2409.67	0.157848	0.841985	0.841985	0.157848	0.003938	0.027213	0.011742	0.022513	0.024949	0.03232	0.013945	0.142624
OG0007051	5	8	-1482.44	0.228384	0.82126	0.82126	0.228384	0.006161	0.017782	0.018582	0.034438	0.026977	0.021653	0.022626	0.150789
OG0007433	5	8	-1852.23	0.197587	0.817695	0.817695	0.197587	0.014212	0.021794	0.024625	0.030734	0.071926	0.026653	0.030115	0.155549
OG0007876	5	8	-1894.23	0.117012	0.812714	0.812714	0.117012	0.005948	0.013113	0.015882	0.017888	0.050835	0.016135	0.019542	0.152873
OG0007074	5	8	-1152.19	0.213276	0.795497	0.795497	0.213276	0.016045	0.020371	0.016104	0.034118	0.075233	0.025608	0.020243	0.159971
OG0007573	5	8	-762.441	0.155129	0.786063	0.786063	0.155129	0.008903	0.010382	0.154568	0.012845	0.057388	0.013207	0.196636	0.082805
OG0007654	5	8	-730.66	0.416982	0.784285	0.784285	0.416982	0.011809	0.014951	0.015098	0.038616	0.028321	0.019063	0.019251	0.092608
OG0007221	5	8	-622.435	0.426482	0.781455	0.781455	0.426482	0.06843	0.009286	0.018824	0.019738	0.160453	0.011884	0.024088	0.04628
OG0007309	5	8	-709.705	0.366817	0.780182	0.780182	0.366817	1e-06	0.049276	1e-06	0.067095	2e-06	0.06316	2e-06	0.18291
OG0007779	5	8	-1188.25	0.348109	0.779574	0.779574	0.348109	0.015689	0.004199	0.013539	0.050818	0.045069	0.005386	0.017368	0.145982
OG0007689	5	8	-1049.5	0.227499	0.769663	0.769663	0.227499	1e-06	1.06098	0.037216	0.020522	3e-06	1.3785	0.048354	0.090209
OG0007782	5	8	-1215.43	0.361861	0.768722	0.768722	0.361861	0.034888	0.023992	0.051141	0.070514	0.096414	0.03121	0.066527	0.194864
OG0006847	5	8	-2322.44	0.252487	0.756275	0.756275	0.252487	0.008879	0.023699	0.022411	0.037964	0.035167	0.031337	0.029633	0.150359
OG0007170	5	8	-615.014	0.22936	0.752586	0.752586	0.22936	1e-06	0.09304	1e-06	0.031983	3e-06	0.123628	2e-06	0.139445
OG0007828	5	8	-1119.57	0.437016	0.748807	0.748807	0.437016	0.022316	0.019711	0.023475	0.038159	0.051065	0.026323	0.03135	0.087317
OG0007085	5	8	-1097.88	0.188682	0.741042	0.741042	0.188682	0.008538	0.005905	0.006155	0.015054	0.045249	0.007968	0.008306	0.079787
OG0007479	5	8	-2288.03	0.425544	0.728797	0.728797	0.425544	0.006197	0.022548	0.011933	0.051654	0.014562	0.030939	0.016373	0.121384
OG0007227	5	8	-1676.35	0.327491	0.728738	0.728738	0.327491	0.011312	0.011392	0.009936	0.029821	0.034542	0.015633	0.013635	0.09106
OG0006940	5	8	-1357.42	0.32709	0.723712	0.723712	0.32709	0.007756	0.056562	0.009296	0.021511	0.023711	0.078155	0.012845	0.065765
OG0007373	5	8	-843.094	0.213213	0.723536	0.723536	0.213213	0.022084	0.036547	0.023595	0.056442	0.103578	0.050511	0.03261	0.264722
OG0006895	5	8	-1514.17	0.0727606	0.723394	0.723394	0.0727606	0.001215	0.247347	0.004176	0.011645	0.016694	0.341926	0.005773	0.160044
OG0006793	5	8	-1177.35	0.173982	0.715502	0.715502	0.173982	0.004132	0.011004	0.011254	0.014227	0.023752	0.01538	0.015728	0.081774
OG0007821	5	8	-1036.93	0.28809	0.712371	0.712371	0.28809	0.003285	0.010745	0.009499	0.031084	0.011404	0.015083	0.013335	0.107896
OG0007899	5	8	-1116.77	0.299799	0.708623	0.708623	0.299799	0.009388	0.010973	0.019954	0.041822	0.031313	0.015485	0.028159	0.139501
OG0007256	5	8	-1067.85	0.124268	0.689929	0.689929	0.124268	0.002687	0.002752	0.003784	0.009609	0.021625	0.003989	0.005485	0.077325
OG0007802	5	8	-1018.59	0.405619	0.686053	0.686053	0.405619	1e-06	0.145062	1e-06	0.102522	2e-06	0.211444	2e-06	0.252755
OG0007712	5	8	-1127.58	0.554594	0.68291	0.68291	0.554594	0.021554	0.012419	0.014965	0.059225	0.038865	0.018185	0.021914	0.10679
OG0007568	5	8	-1814.89	0.271147	0.678843	0.678843	0.271147	0.008122	0.015271	0.008041	0.028685	0.029955	0.022496	0.011845	0.105792
OG0007453	5	8	-968.659	0.0513058	0.677888	0.677888	0.0513058	0.001912	0.006946	0.004627	0.008367	0.03727	0.010246	0.006826	0.163089
OG0007457	5	8	-1119.54	0.191352	0.666225	0.666225	0.191352	0.006419	0.025157	0.01066	0.012462	0.033545	0.03776	0.016	0.065128
OG0007006	5	8	-1726.63	0.213426	0.663257	0.663257	0.213426	0.00687	0.100407	0.003278	0.016706	0.032189	0.151385	0.004943	0.078275
OG0007829	5	8	-4836.92	0.240145	0.662666	0.662666	0.240145	0.002239	0.02481	0.003541	0.040078	0.009323	0.037439	0.005344	0.166891
OG0007087	5	8	-2256.41	0.414589	0.660953	0.660953	0.414589	0.009916	0.006327	0.013158	0.049874	0.023918	0.009572	0.019907	0.120297
OG0007140	5	8	-972.582	0.18385	0.65953	0.65953	0.18385	0.010757	0.004903	0.022253	0.02932	0.058507	0.007433	0.03374	0.159479
OG0007728	5	8	-834.999	0.133673	0.658574	0.658574	0.133673	0.004951	0.01465	0.010374	0.016837	0.037035	0.022245	0.015752	0.125956
OG0007824	5	8	-884.035	0.509677	0.655662	0.655662	0.509677	0.00947	0.073582	0.002352	0.191058	0.01858	0.112226	0.003587	0.37486
OG0006994	5	8	-655.127	0.136558	0.655375	0.655375	0.136558	0.003561	0.040292	0.007774	0.014867	0.02608	0.061479	0.011862	0.108867
OG0007818	5	8	-1159.14	0.562756	0.654668	0.654668	0.562756	0.00145	0.032691	0.003043	0.077334	0.002576	0.049935	0.004648	0.13742
OG0007522	5	8	-827.594	0.415267	0.65401	0.65401	0.415267	1e-06	0.044944	1e-06	0.074369	2e-06	0.068721	2e-06	0.179087
OG0007676	5	8	-643.392	0.0303238	0.653365	0.653365	0.0303238	0.000373	0.091243	1e-06	0.003418	0.012309	0.13965	2e-06	0.112721
OG0007311	5	8	-1470.36	0.0960554	0.652152	0.652152	0.0960554	0.001763	0.050543	0.001793	0.014412	0.018353	0.077502	0.00275	0.150036
OG0007646	5	8	-1280.05	0.210845	0.650013	0.650013	0.210845	0.006794	0.012226	0.085543	0.01812	0.032222	0.018808	0.131601	0.085938
OG0007038	5	8	-585.032	0.192349	0.649145	0.649145	0.192349	0.005586	0.005355	0.016288	0.019044	0.02904	0.00825	0.025092	0.099007
OG0007673	5	8	-1825.5	0.205732	0.647275	0.647275	0.205732	0.005484	0.01342	0.010682	0.024886	0.026654	0.020734	0.016503	0.120964
OG0007120	5	8	-2571.94	0.261408	0.646517	0.646517	0.261408	0.006738	0.115827	0.005968	0.023778	0.025777	0.179155	0.009231	0.090961
OG0007179	5	8	-2982.79	0.411805	0.642302	0.642302	0.411805	0.00409	0.02589	0.012242	0.052995	0.009932	0.040308	0.019059	0.128689
OG0007497	5	8	-3242.55	0.509019	0.629846	0.629846	0.509019	0.011402	0.018438	0.004779	0.048346	0.022401	0.029273	0.007587	0.09498
OG0006859	5	8	-1297.86	0.142149	0.625211	0.625211	0.142149	0.007737	0.010588	0.018685	0.025872	0.054425	0.016936	0.029886	0.182008
OG0006950	5	8	-3540.19	0.328503	0.6198	0.6198	0.328503	0.004468	0.015382	0.006652	0.040178	0.013602	0.024818	0.010733	0.122306
OG0006743	5	8	-2794.48	0.438686	0.617745	0.617745	0.438686	0.015868	0.018004	0.01551	0.030808	0.036172	0.029145	0.025108	0.070227
OG0006796	5	8	-689.212	0.066302	0.613252	0.613252	0.066302	0.004071	0.091414	0.008398	0.011246	0.061403	0.149064	0.013694	0.16961
OG0007458	5	8	-843.414	0.209494	0.612673	0.612673	0.209494	0.005425	0.014526	0.005554	0.034488	0.025897	0.023709	0.009065	0.164626
OG0006977	5	8	-962.482	0.116744	0.604218	0.604218	0.116744	0.003724	0.012183	0.058119	0.03167	0.031895	0.020163	0.096188	0.271275
OG0007350	5	8	-1278.75	0.0672476	0.603529	0.603529	0.0672476	0.002469	0.03288	0.007401	0.010478	0.036709	0.05448	0.012264	0.155814
OG0007671	5	8	-873.605	0.0962414	0.603089	0.603089	0.0962414	0.003658	0.044483	0.014715	0.015278	0.038005	0.073759	0.024399	0.158746
OG0007548	5	8	-1666.08	0.282242	0.598867	0.598867	0.282242	0.009668	0.102113	0.016968	0.037529	0.034255	0.17051	0.028333	0.132966
OG0007359	5	8	-893.634	0.0911195	0.595924	0.595924	0.0911195	0.004002	0.016367	0.005353	0.024915	0.043917	0.027464	0.008982	0.273435
OG0007554	5	8	-2345.52	0.398464	0.591583	0.591583	0.398464	0.003832	0.02178	0.003294	0.090206	0.009617	0.036817	0.005569	0.226385
OG0006815	5	8	-2072.87	0.246187	0.591224	0.591224	0.246187	0.007215	0.064821	0.008522	0.034413	0.029309	0.109639	0.014415	0.139785
OG0007616	5	8	-1645.93	0.385996	0.590124	0.590124	0.385996	0.01241	0.017015	0.018913	0.044201	0.032152	0.028833	0.032049	0.114512
OG0006866	5	8	-1117.84	0.140405	0.583034	0.583034	0.140405	0.014193	0.006939	0.022729	0.022203	0.101088	0.011901	0.038985	0.158136
OG0007269	5	8	-3591.78	0.555915	0.58187	0.58187	0.555915	0.019879	0.011834	0.013298	0.063358	0.035759	0.020338	0.022853	0.113971
OG0006974	5	8	-2209.88	0.0653341	0.581326	0.581326	0.0653341	0.002822	0.060424	0.012524	0.007107	0.043195	0.103941	0.021544	0.108777
OG0007148	5	8	-478.034	0.871429	0.580558	0.580558	0.871429	0.293464	0.007146	0.024456	0.357838	0.336761	0.012309	0.042125	0.410633
OG0007630	5	8	-3536.09	0.278802	0.573818	0.573818	0.278802	0.011373	0.015132	0.012684	0.037614	0.040791	0.026371	0.022104	0.134913
OG0007279	5	8	-3292	0.49586	0.571482	0.571482	0.49586	0.047939	0.019662	0.014445	0.058098	0.096679	0.034406	0.025277	0.117167
OG0007716	5	8	-3133.91	0.27932	0.568899	0.568899	0.27932	0.012589	0.01135	0.010053	0.04089	0.045069	0.019952	0.01767	0.14639
OG0007610	5	8	-4020.07	0.365008	0.563195	0.563195	0.365008	0.015109	0.023608	0.01906	0.033816	0.041395	0.041918	0.033842	0.092644
OG0007693	5	8	-4772.56	0.104021	0.561474	0.561474	0.104021	0.003999	0.010672	0.008514	0.016524	0.038445	0.019008	0.015163	0.158857
OG0007717	5	8	-1356.47	0.46026	0.561457	0.561457	0.46026	1e-06	0.041199	1e-06	0.087671	2e-06	0.073379	2e-06	0.190481
OG0007510	5	8	-4862.11	0.515668	0.55812	0.55812	0.515668	0.017031	0.012403	0.01438	0.098224	0.033027	0.022223	0.025766	0.190479
OG0006766	5	8	-1764.29	0.0864695	0.557611	0.557611	0.0864695	0.004065	0.100793	0.005441	0.013048	0.047012	0.180758	0.009757	0.1509
OG0006853	5	8	-2648.1	0.12027	0.554921	0.554921	0.12027	0.007368	0.043939	0.009407	0.020317	0.061262	0.079181	0.016953	0.16893
OG0007101	5	8	-9234.7	0.524216	0.554667	0.554667	0.524216	0.026052	0.012888	0.015401	0.035554	0.049697	0.023235	0.027766	0.067823
OG0007848	5	8	-769.694	0.268885	0.554488	0.554488	0.268885	0.016671	0.011098	0.019364	0.043471	0.061999	0.020015	0.034921	0.161669
OG0007817	5	8	-1012.67	0.220713	0.550135	0.550135	0.220713	0.003379	0.014358	0.013074	0.043679	0.015311	0.026099	0.023765	0.197899
OG0007378	5	8	-2777.78	0.460532	0.549452	0.549452	0.460532	0.01374	0.011039	0.015975	0.040945	0.029836	0.020091	0.029074	0.088908
OG0007142	5	8	-624.206	0.35211	0.549226	0.549226	0.35211	0.017879	0.008865	0.013338	0.06389	0.050777	0.01614	0.024285	0.181448
OG0006733	5	8	-5310.74	0.141015	0.548974	0.548974	0.141015	0.005375	0.098964	0.011398	0.017484	0.038119	0.18027	0.020762	0.123983
OG0007032	5	8	-1993.59	0.261391	0.546608	0.546608	0.261391	0.008775	0.011225	0.019766	0.033357	0.033568	0.020535	0.036161	0.127613
OG0006927	5	8	-1908.5	0.409735	0.54632	0.54632	0.409735	0.004917	0.046135	0.001844	0.085675	0.012001	0.084447	0.003376	0.209098
OG0006760	5	8	-2202.65	0.256559	0.544518	0.544518	0.256559	0.010381	0.011473	0.010146	0.027308	0.040463	0.02107	0.018632	0.106439
OG0006829	5	8	-5463.8	0.445103	0.54198	0.54198	0.445103	0.015139	0.021517	0.017076	0.050702	0.034012	0.039701	0.031507	0.113912
OG0007234	5	8	-1861.94	0.203124	0.540448	0.540448	0.203124	0.003116	0.050118	0.006091	0.018574	0.015342	0.092734	0.01127	0.091442
OG0006999	5	8	-2486.16	0.0789386	0.539779	0.539779	0.0789386	0.001722	0.06881	0.003834	0.008418	0.021812	0.127479	0.007103	0.10664
OG0007665	5	8	-1998	0.412555	0.536936	0.536936	0.412555	0.006552	0.046358	0.009692	0.043628	0.015881	0.086338	0.01805	0.105751
OG0007294	5	8	-1543.6	0.133107	0.534692	0.534692	0.133107	0.007878	0.086852	0.018956	0.020274	0.059187	0.162434	0.035453	0.152316
OG0007220	5	8	-815.255	0.283359	0.5319	0.5319	0.283359	0.007744	0.006744	0.005743	0.024496	0.02733	0.01268	0.010797	0.08645
OG0007007	5	8	-569.885	0.597789	0.526688	0.526688	0.597789	1e-06	0.135017	0.015369	0.023333	2e-06	0.256351	0.02918	0.039032
OG0007832	5	8	-1522.39	0.20687	0.526631	0.526631	0.20687	0.008833	0.071839	0.006211	0.019546	0.042698	0.136413	0.011794	0.094486
OG0006912	5	8	-2003.41	0.214073	0.52622	0.52622	0.214073	0.006959	0.084776	0.011362	0.032023	0.032508	0.161105	0.021592	0.149591
OG0007425	5	8	-1374.03	0.330564	0.523885	0.523885	0.330564	0.0094	0.0524	0.007635	0.040414	0.028436	0.100022	0.014573	0.122258
OG0007022	5	8	-1028.11	0.061716	0.521817	0.521817	0.061716	0.003967	0.095227	0.000767	0.01162	0.064284	0.18249	0.00147	0.188278
OG0006905	5	8	-629.334	0.30379	0.518139	0.518139	0.30379	0.01598	0.081254	0.014685	0.032708	0.052602	0.156818	0.028341	0.107665
OG0007011	5	8	-4596.32	0.299433	0.517636	0.517636	0.299433	0.007685	0.013911	0.021431	0.033712	0.025665	0.026875	0.041402	0.112587
OG0007290	5	8	-837.788	0.101571	0.514832	0.514832	0.101571	0.123969	0.050522	0.037155	0.081906	1.22052	0.098133	0.072169	0.806391
OG0007435	5	8	-966.074	0.0340332	0.510658	0.510658	0.0340332	0.001554	0.008744	1e-06	0.006526	0.045671	0.017123	2e-06	0.191755
OG0006960	5	8	-8468.5	0.429747	0.508124	0.508124	0.429747	0.013867	0.010957	0.01402	0.053888	0.032267	0.021564	0.027591	0.125395
OG0006851	5	8	-585.873	0.294773	0.507984	0.507984	0.294773	0.014646	0.027639	0.01782	0.049366	0.049685	0.054409	0.03508	0.167471
OG0007020	5	8	-1221.17	0.0780612	0.507936	0.507936	0.0780612	0.006296	0.134982	0.011299	0.018821	0.080653	0.265746	0.022245	0.241103
OG0006759	5	8	-3917.09	0.195964	0.50784	0.50784	0.195964	0.006063	0.020387	0.009786	0.023802	0.030941	0.040145	0.01927	0.121462
OG0007316	5	8	-1533.36	0.511561	0.505738	0.505738	0.511561	1e-06	0.068912	1e-06	0.367398	2e-06	0.13626	2e-06	0.71819
OG0007521	5	8	-1636.87	0.346727	0.504428	0.504428	0.346727	0.017484	0.015324	0.021665	0.050784	0.050427	0.030378	0.042949	0.146465
OG0007531	5	8	-4211.31	0.163059	0.504087	0.504087	0.163059	0.007482	0.015446	0.009708	0.023171	0.045887	0.030641	0.019258	0.142099
OG0006849	5	8	-1448.57	0.634969	0.50274	0.50274	0.634969	0.017087	0.010021	0.042946	0.050935	0.02691	0.019932	0.085425	0.080216
OG0007810	5	8	-752.555	0.528504	0.50154	0.50154	0.528504	0.01995	0.014945	0.031753	0.108607	0.037749	0.029798	0.063311	0.205498
OG0007606	5	8	-1432.09	0.154753	0.501049	0.501049	0.154753	0.005512	0.013098	0.00417	0.022186	0.035615	0.026141	0.008323	0.143366
OG0007172	5	8	-2583.57	0.213846	0.500443	0.500443	0.213846	0.005743	0.008535	0.013762	0.015449	0.026855	0.017054	0.027499	0.072246
OG0007492	5	8	-1942.51	0.241018	0.49741	0.49741	0.241018	0.00846	0.034324	0.010629	0.028186	0.035102	0.069005	0.021369	0.116947
OG0007163	5	8	-665.926	0.535491	0.497092	0.497092	0.535491	0.007378	0.028394	0.002535	0.06133	0.013778	0.05712	0.005099	0.11453
OG0007260	5	8	-1450.17	0.0809962	0.496302	0.496302	0.0809962	0.003265	0.041152	0.007546	0.009949	0.040306	0.082918	0.015205	0.122828
OG0007124	5	8	-1512.54	0.0664178	0.495753	0.495753	0.0664178	0.002408	0.028843	0.005768	0.006204	0.036256	0.058181	0.011634	0.093401
OG0007156	5	8	-6054.62	0.32395	0.493797	0.493797	0.32395	0.010968	0.010918	0.016561	0.025164	0.033856	0.02211	0.033538	0.077678
OG0006845	5	8	-3246.16	0.270438	0.49105	0.49105	0.270438	0.006812	0.01066	0.013949	0.023313	0.025189	0.021709	0.028406	0.086203
OG0006776	5	8	-1866.68	0.448338	0.489506	0.489506	0.448338	0.032051	0.02402	0.014235	0.053032	0.071489	0.04907	0.02908	0.118285
OG0006873	5	8	-1788.49	0.402886	0.489169	0.489169	0.402886	0.014008	0.011232	0.006813	0.056347	0.034769	0.022962	0.013927	0.139858
OG0006804	5	8	-2476.62	0.352339	0.488989	0.488989	0.352339	0.010394	0.020887	0.009147	0.049704	0.029499	0.042715	0.018705	0.141069
OG0007815	5	8	-2564.35	0.330318	0.487599	0.487599	0.330318	0.009595	0.014105	0.012167	0.033865	0.029048	0.028928	0.024953	0.102522
OG0007681	5	8	-3132.05	0.291472	0.485367	0.485367	0.291472	0.00893	0.013399	0.007165	0.044592	0.030638	0.027606	0.014762	0.152989
OG0006918	5	8	-2474.62	0.553287	0.48431	0.48431	0.553287	0.014287	0.00854	0.012143	0.038951	0.025823	0.017633	0.025073	0.070398
OG0007750	5	8	-1712.87	0.295509	0.480035	0.480035	0.295509	0.016825	0.008682	0.015272	0.024638	0.056937	0.018086	0.031815	0.083376
OG0006775	5	8	-5235.74	0.302998	0.476732	0.476732	0.302998	0.013722	0.017214	0.014881	0.03076	0.045286	0.036108	0.031214	0.101517
OG0006750	5	8	-3784.9	0.219456	0.476377	0.476377	0.219456	0.009824	0.02421	0.010804	0.016615	0.044765	0.050822	0.022679	0.07571
OG0007012	5	8	-1766.89	0.450079	0.475993	0.475993	0.450079	0.013732	0.014562	0.014681	0.043969	0.03051	0.030592	0.030843	0.097692
OG0007357	5	8	-1389.52	0.285077	0.475247	0.475247	0.285077	0.010121	0.016008	0.02027	0.029947	0.035504	0.033683	0.042651	0.105048
OG0006943	5	8	-1814.25	0.284787	0.474478	0.474478	0.284787	0.017818	0.01354	0.022097	0.031364	0.062566	0.028537	0.046571	0.110131
OG0006813	5	8	-1337.99	0.205137	0.473475	0.473475	0.205137	0.01242	0.014976	0.009126	0.036334	0.060545	0.031629	0.019275	0.177119
OG0007888	5	8	-2024.03	0.0762179	0.473092	0.473092	0.0762179	0.00284	0.053495	0.008085	0.008721	0.037255	0.113075	0.017089	0.114426
OG0007422	5	8	-3199.41	0.223408	0.466587	0.466587	0.223408	0.016106	0.02133	0.052753	0.038632	0.072094	0.045714	0.113062	0.172923
OG0007147	5	8	-1351.26	0.484379	0.465742	0.465742	0.484379	0.002881	0.141642	0.002806	0.073287	0.005948	0.30412	0.006024	0.151301
OG0007066	5	8	-2011.7	0.280311	0.464602	0.464602	0.280311	0.013361	0.013994	0.017076	0.022541	0.047665	0.030121	0.036755	0.080415
OG0007138	5	8	-4137.8	0.295079	0.463265	0.463265	0.295079	0.008834	0.012029	0.013659	0.043583	0.029937	0.025965	0.029483	0.147698
OG0007365	5	8	-8084.96	0.41987	0.459806	0.459806	0.41987	0.014712	0.014171	0.012512	0.04287	0.035039	0.030819	0.027211	0.102103
OG0007847	5	8	-505.783	0.0983964	0.458359	0.458359	0.0983964	0	0.014678	0.098792	0.038736	5e-06	0.032023	0.215534	0.393676
OG0007658	5	8	-1468.07	0.531383	0.457892	0.457892	0.531383	0.015334	0.00989	0.023872	0.067588	0.028857	0.021599	0.052133	0.127192
OG0007110	5	8	-2796.7	0.755688	0.454932	0.454932	0.755688	0.025627	0.018888	0.015841	0.081004	0.033913	0.041518	0.034821	0.107192
OG0007197	5	8	-1368.14	0.235218	0.454369	0.454369	0.235218	0.010303	0.014509	0.014141	0.033363	0.043804	0.031932	0.031122	0.141839
OG0007214	5	8	-1677.3	0.0935503	0.453882	0.453882	0.0935503	0.003185	0.107485	0.007924	0.00955	0.034041	0.236814	0.017458	0.10208
OG0007608	5	8	-2382.24	0.180701	0.452311	0.452311	0.180701	0.005939	0.016181	0.012712	0.023188	0.032867	0.035773	0.028105	0.128325
OG0007553	5	8	-664.393	0.206396	0.449976	0.449976	0.206396	0.009636	0.019651	0.055979	0.068549	0.046688	0.043672	0.124404	0.332124
OG0006820	5	8	-1567.77	0.220503	0.449849	0.449849	0.220503	0.00534	0.063949	0.012017	0.018899	0.024217	0.142157	0.026713	0.085706
OG0007869	5	8	-1357.41	0.456168	0.449733	0.449733	0.456168	0.023423	0.013223	0.010692	0.058106	0.051347	0.029401	0.023775	0.127379
OG0007808	5	8	-2021.15	0.371451	0.449626	0.449626	0.371451	0.011105	0.017864	0.008566	0.046024	0.029897	0.03973	0.01905	0.123904
OG0006988	5	8	-1659.62	0.277238	0.443583	0.443583	0.277238	0.007129	0.0145	0.004388	0.016068	0.025714	0.032688	0.009893	0.057956
OG0006732	5	8	-3141.75	0.336499	0.443363	0.443363	0.336499	0.016208	0.020944	0.016935	0.034719	0.048167	0.04724	0.038196	0.103178
OG0007262	5	8	-2255.37	0.334597	0.440629	0.440629	0.334597	0.009865	0.009353	0.018124	0.028774	0.029482	0.021227	0.041133	0.085995
OG0007045	5	8	-1731.9	0.0836055	0.43909	0.43909	0.0836055	0.004856	0.058894	0.012602	0.019916	0.05808	0.134128	0.0287	0.238212
OG0007611	5	8	-4339.44	0.286377	0.439085	0.439085	0.286377	0.009577	0.011669	0.011148	0.038044	0.033441	0.026576	0.02539	0.132844
OG0007318	5	8	-931.967	0.301144	0.435395	0.435395	0.301144	0.007523	0.024097	0.001932	0.053263	0.024981	0.055345	0.004437	0.17687
OG0007523	5	8	-708.23	0.266436	0.434897	0.434897	0.266436	0.001521	0.005371	0.009123	0.02496	0.005708	0.01235	0.020978	0.093682
OG0007317	5	8	-964.463	0.147511	0.43311	0.43311	0.147511	0.005666	0.00807	0.015049	0.018964	0.038412	0.018632	0.034746	0.128562
OG0007640	5	8	-922.298	0.170624	0.432845	0.432845	0.170624	1e-06	0.014542	1e-06	0.034519	4e-06	0.033595	2e-06	0.202312
OG0007834	5	8	-1022.44	0.292855	0.430904	0.430904	0.292855	0.011533	0.010837	0.00155	0.043081	0.039381	0.025149	0.003596	0.147108
OG0007343	5	8	-1652.76	0.207822	0.430608	0.430608	0.207822	0.01531	0.015393	0.016974	0.023787	0.073667	0.035748	0.03942	0.11446
OG0007100	5	8	-1957.15	0.0463742	0.429705	0.429705	0.0463742	0.001143	0.092674	0.005649	0.00429	0.024648	0.21567	0.013146	0.092499
OG0007804	5	8	-2719.3	0.0922793	0.429101	0.429101	0.0922793	0.004545	0.033124	0.006037	0.011231	0.049257	0.077193	0.01407	0.121711
OG0007657	5	8	-1804.94	0.132432	0.42523	0.42523	0.132432	0.002593	0.093746	0.005613	0.024856	0.019578	0.22046	0.0132	0.187687
OG0007407	5	8	-6291.88	0.13469	0.424929	0.424929	0.13469	0.003413	0.031027	0.009969	0.018832	0.02534	0.073018	0.02346	0.139815
OG0006791	5	8	-1088.81	0.169201	0.424742	0.424742	0.169201	0.001707	0.006767	0.010001	0.013485	0.010089	0.015932	0.023546	0.0797
OG0007096	5	8	-1607.2	0.251781	0.423919	0.423919	0.251781	0.006171	0.049823	0.014721	0.030968	0.024508	0.117529	0.034726	0.122995
OG0007478	5	8	-1105.19	0.305128	0.421659	0.421659	0.305128	0.0394	0.014005	0.010735	0.021458	0.129125	0.033213	0.025459	0.070325
OG0007466	5	8	-755.982	0.130264	0.42112	0.42112	0.130264	0.003467	0.011077	0.006013	0.025342	0.026615	0.026304	0.014278	0.194545
OG0006803	5	8	-2071.68	0.0813627	0.418628	0.418628	0.0813627	0.001334	0.011386	0.007589	0.010485	0.01639	0.027198	0.018129	0.128862
OG0007895	5	8	-786.599	0.248817	0.416175	0.416175	0.248817	1e-06	0.053753	1e-06	0.08689	3e-06	0.12916	2e-06	0.349211
OG0006991	5	8	-1306.29	0.325037	0.415456	0.415456	0.325037	0.009978	0.008652	0.005472	0.054299	0.030698	0.020826	0.01317	0.167055
OG0007661	5	8	-3172.88	0.283862	0.415112	0.415112	0.283862	0.008482	0.009441	0.006651	0.027711	0.029881	0.022744	0.016021	0.097621
OG0007792	5	8	-4688.13	0.173606	0.41338	0.41338	0.173606	0.008516	0.012817	0.013123	0.023837	0.049053	0.031005	0.031747	0.137306
OG0006770	5	8	-722.983	1.0425	0.413216	0.413216	1.0425	0.024936	0.005188	0.021667	0.066106	0.02392	0.012556	0.052434	0.063411
OG0006890	5	8	-2017.02	0.258458	0.412074	0.412074	0.258458	0.006456	0.020187	0.017567	0.046029	0.024978	0.048989	0.04263	0.178092
OG0007691	5	8	-4431.15	0.401152	0.411929	0.411929	0.401152	0.018731	0.012433	0.024534	0.050659	0.046692	0.030181	0.059559	0.126285
OG0006992	5	8	-1304.26	0.0592886	0.408891	0.408891	0.0592886	0.002798	0.022446	0.010008	0.008982	0.047185	0.054895	0.024475	0.151498
OG0007235	5	8	-4179.5	0.422898	0.408845	0.408845	0.422898	0.006982	0.007991	0.009845	0.032461	0.016509	0.019544	0.024081	0.076757
OG0007403	5	8	-2812.98	0.194834	0.408018	0.408018	0.194834	0.009172	0.014743	0.009293	0.021618	0.047076	0.036132	0.022777	0.110955
OG0007418	5	8	-1276.22	0.210116	0.407606	0.407606	0.210116	0.002283	0.023616	1e-06	0.047735	0.010863	0.057939	2e-06	0.227183
OG0007823	5	8	-3244.42	0.28288	0.407114	0.407114	0.28288	0.011298	0.016538	0.015158	0.026866	0.039938	0.040623	0.037233	0.094974
OG0007853	5	8	-4192.47	0.323992	0.406729	0.406729	0.323992	0.012969	0.009716	0.015257	0.035009	0.040028	0.023888	0.037512	0.108055
OG0006844	5	8	-2174.37	0.459775	0.406285	0.406285	0.459775	0.017694	0.013491	0.022991	0.053314	0.038483	0.033206	0.056589	0.115958
OG0007614	5	8	-4010.63	0.338702	0.403749	0.403749	0.338702	1e-06	0.089098	1e-06	0.189239	3e-06	0.220678	2e-06	0.558719
OG0007598	5	8	-1922.66	0.202365	0.403641	0.403641	0.202365	0.001804	0.020478	0.003749	0.03971	0.008912	0.050734	0.009287	0.196228
OG0007135	5	8	-2582.14	0.0287444	0.402507	0.402507	0.0287444	0.001361	0.042696	0.004374	0.004084	0.047342	0.106074	0.010867	0.142079
OG0007889	5	8	-2027.34	0.231475	0.401874	0.401874	0.231475	0.007739	0.00882	0.012896	0.026776	0.033436	0.021948	0.03209	0.115675
OG0006823	5	8	-1073.2	0.0965924	0.400934	0.400934	0.0965924	0	0.088139	1e-06	0.035101	4e-06	0.219835	2e-06	0.363388
OG0006967	5	8	-1424.29	0.162326	0.400652	0.400652	0.162326	0.002741	0.042184	0.014373	0.023754	0.016887	0.105289	0.035874	0.146333
OG0007561	5	8	-1813.77	0.217068	0.399788	0.399788	0.217068	0.007121	0.007225	0.008343	0.02254	0.032805	0.018072	0.020869	0.103836
OG0007060	5	8	-2473.9	0.0588895	0.394685	0.394685	0.0588895	0.002932	0.02964	0.010889	0.008933	0.04978	0.075098	0.02759	0.151691
OG0007586	5	8	-1440.75	0.11702	0.394393	0.394393	0.11702	0.004119	0.027943	0.010561	0.016189	0.035203	0.07085	0.026778	0.138343
OG0007054	5	8	-1782.84	0.0533934	0.393875	0.393875	0.0533934	0.002568	0.035604	0.009439	0.004183	0.048103	0.090395	0.023964	0.078341
OG0007825	5	8	-1399.35	0.196213	0.393223	0.393223	0.196213	0.004247	0.011272	0.008691	0.023671	0.021645	0.028665	0.022102	0.120637
OG0007387	5	8	-3571.59	0.138159	0.392416	0.392416	0.138159	0.004976	0.013916	0.009545	0.014642	0.036013	0.035463	0.024324	0.105978
OG0007319	5	8	-3039.44	0.297004	0.39226	0.39226	0.297004	0.004818	0.01903	0.004539	0.045691	0.016223	0.048514	0.011572	0.153841
OG0006787	5	8	-2028.59	0.301877	0.390893	0.390893	0.301877	0.009521	0.012891	0.008088	0.04105	0.031539	0.03298	0.020691	0.135982
OG0006920	5	8	-941.74	0.144648	0.390569	0.390569	0.144648	0.013741	0.018925	0.015396	0.025212	0.094999	0.048455	0.03942	0.174301
OG0007208	5	8	-1936.07	0.308737	0.389451	0.389451	0.308737	0.012885	0.011918	0.018785	0.036695	0.041733	0.030601	0.048235	0.118854
OG0006981	5	8	-1300.04	0.299092	0.38934	0.38934	0.299092	0.009939	0.006517	0.027474	0.073114	0.033229	0.016738	0.070565	0.244454
OG0006945	5	8	-2859.15	0.628705	0.389228	0.389228	0.628705	0.016883	0.015116	0.008582	0.044345	0.026854	0.038836	0.022049	0.070534
OG0007083	5	8	-840.348	0.298533	0.389084	0.389084	0.298533	0.020771	1e-06	0.015913	0.041868	0.069576	2e-06	0.040897	0.140246
OG0007666	5	8	-3947.26	0.322029	0.388911	0.388911	0.322029	0.011652	0.008648	0.01587	0.034836	0.036182	0.022235	0.040805	0.108175
OG0007021	5	8	-6796.34	0.344287	0.386585	0.386585	0.344287	0.016922	0.012582	0.01603	0.048002	0.049152	0.032546	0.041465	0.139426
OG0007623	5	8	-784.585	0.187828	0.385804	0.385804	0.187828	0.008058	0.018564	0.009028	0.017515	0.042903	0.048119	0.023401	0.09325
OG0007763	5	8	-956.909	0.0499374	0.385236	0.385236	0.0499374	0.002509	0.052899	0.004607	0.007302	0.050235	0.137316	0.011959	0.146215
OG0007578	5	8	-3545.12	0.259322	0.38378	0.38378	0.259322	0.020257	0.009418	0.007883	0.021422	0.078114	0.024541	0.02054	0.082608
OG0007760	5	8	-2168.8	0.181851	0.382977	0.382977	0.181851	0.008062	0.007331	0.006786	0.02424	0.044332	0.019141	0.017719	0.133297
OG0007440	5	8	-3722.66	0.417519	0.382497	0.382497	0.417519	0.006978	0.009963	0.005458	0.046985	0.016713	0.026046	0.01427	0.112533
OG0007426	5	8	-1568.69	0.271461	0.382312	0.382312	0.271461	0.017251	0.012359	0.00745	0.042303	0.063547	0.032326	0.019486	0.155836
OG0007680	5	8	-1505.07	0.191961	0.380971	0.380971	0.191961	1e-06	0.035958	1e-06	0.064572	3e-06	0.094385	2e-06	0.336381
OG0006833	5	8	-3345.26	0.166558	0.380618	0.380618	0.166558	0.007668	0.017142	0.007624	0.016625	0.046036	0.045038	0.02003	0.099816
OG0007535	5	8	-9875.84	0.25034	0.378669	0.378669	0.25034	0.00827	0.008452	0.00931	0.02687	0.033033	0.02232	0.024585	0.107333
OG0006938	5	8	-2062.13	0.138198	0.376775	0.376775	0.138198	0.006847	0.015562	0.006968	0.023437	0.049541	0.041303	0.018495	0.169593
OG0007542	5	8	-3433.05	0.130182	0.376727	0.376727	0.130182	0.006025	0.012297	0.011448	0.016006	0.046283	0.032641	0.030389	0.122949
OG0007777	5	8	-1917.75	0.23372	0.376708	0.376708	0.23372	0.004583	0.022922	0.011558	0.049951	0.019608	0.060849	0.030682	0.213719
OG0006922	5	8	-3428.54	0.194824	0.37651	0.37651	0.194824	0.008629	0.050712	0.011617	0.040827	0.044291	0.134688	0.030855	0.209557
OG0007461	5	8	-2500.02	0.254036	0.376161	0.376161	0.254036	0.013196	0.059452	0.01861	0.049189	0.051946	0.158051	0.049474	0.193631
OG0007226	5	8	-2930.07	0.243986	0.376015	0.376015	0.243986	0.010747	0.016863	0.01284	0.036336	0.044049	0.044846	0.034148	0.148925
OG0007160	5	8	-1204.86	0.180912	0.375128	0.375128	0.180912	0.007672	0.011981	0.014769	0.027823	0.042405	0.031939	0.039372	0.153791
OG0007513	5	8	-824.493	0.130184	0.374928	0.374928	0.130184	0.008321	0.006372	0.007241	0.013882	0.063921	0.016995	0.019314	0.106632
OG0007903	5	8	-3977.64	0.192372	0.374201	0.374201	0.192372	0.006191	0.007993	0.003519	0.020013	0.032181	0.021359	0.009404	0.104035
OG0007379	5	8	-4387.38	0.295745	0.372201	0.372201	0.295745	0.010982	0.015384	0.01289	0.038173	0.037132	0.041333	0.034633	0.129073
OG0006814	5	8	-2911.26	0.225057	0.371183	0.371183	0.225057	0.007299	0.005676	0.0123	0.034638	0.032431	0.015292	0.033138	0.153909
OG0006843	5	8	-11643.7	0.337001	0.369825	0.369825	0.337001	0.011904	0.012293	0.010647	0.029516	0.035322	0.03324	0.028789	0.087584
OG0007150	5	8	-1817.39	0.169089	0.369358	0.369358	0.169089	0.003659	0.009292	0.002702	0.018085	0.021641	0.025157	0.007315	0.106956
OG0007697	5	8	-1813.41	0.0551855	0.368513	0.368513	0.0551855	0.002792	0.011727	0.002156	0.008882	0.05059	0.031823	0.005851	0.160946
OG0007541	5	8	-3630.85	0.277211	0.368309	0.368309	0.277211	0.008746	0.010432	0.011253	0.037828	0.03155	0.028324	0.030553	0.136459
OG0006929	5	8	-1241.49	0.15514	0.368039	0.368039	0.15514	0.003345	0.015973	0.01249	0.024878	0.021561	0.043401	0.033937	0.160359
OG0007570	5	8	-3128.43	0.183076	0.367724	0.367724	0.183076	0.006513	0.007299	0.006829	0.029342	0.035577	0.01985	0.018571	0.160273
OG0007544	5	8	-2959.46	0.341927	0.366967	0.366967	0.341927	0.00505	0.006623	0.005451	0.02972	0.01477	0.018048	0.014854	0.086918
OG0007348	5	8	-2180.81	0.106262	0.365865	0.365865	0.106262	0.003807	0.013171	0.006127	0.01242	0.035825	0.035999	0.016747	0.116879
OG0006865	5	8	-1358.53	0.322384	0.364988	0.364988	0.322384	0.027274	0.011987	0.037164	0.067343	0.0846	0.032843	0.101824	0.20889
OG0007395	5	8	-2494.26	0.121265	0.36473	0.36473	0.121265	0.006564	0.011594	0.008168	0.012578	0.05413	0.031788	0.022396	0.10372
OG0006900	5	8	-1563.73	0.170145	0.364531	0.364531	0.170145	0.003041	0.00891	0.00985	0.022401	0.017872	0.024442	0.02702	0.131659
OG0007243	5	8	-4572.55	0.234702	0.364503	0.364503	0.234702	0.009389	0.006682	0.013092	0.021083	0.040006	0.018333	0.035917	0.089831
OG0007362	5	8	-3174.02	0.167538	0.363145	0.363145	0.167538	0.00604	0.054717	0.006808	0.018355	0.036051	0.150676	0.018748	0.109559
OG0007368	5	8	-1020.79	0.391275	0.36204	0.36204	0.391275	0.013758	0.009321	0.008527	0.052036	0.035162	0.025745	0.023552	0.132992
OG0007352	5	8	-1078.37	0.20114	0.361555	0.361555	0.20114	0.005695	0.005783	0.014574	0.022101	0.028313	0.015996	0.040309	0.109881
OG0006914	5	8	-3331.5	0.236102	0.360811	0.360811	0.236102	0.002694	0.018689	0.004589	0.038966	0.011412	0.051797	0.012719	0.165037
OG0006955	5	8	-1637.45	0.179062	0.359804	0.359804	0.179062	0.010809	0.007326	0.013607	0.009939	0.060365	0.02036	0.037818	0.055507
OG0007406	5	8	-2351.32	0.207154	0.35969	0.35969	0.207154	0.008472	0.012937	0.009914	0.021542	0.040899	0.035966	0.027563	0.103989
OG0006915	5	8	-1617.2	0.139504	0.3592	0.3592	0.139504	1e-06	0.026943	1e-06	0.026938	4e-06	0.075008	3e-06	0.1931
OG0006754	5	8	-5081.15	0.292354	0.358966	0.358966	0.292354	0.002821	0.019878	0.002594	0.047938	0.00965	0.055374	0.007227	0.163973
OG0007515	5	8	-977.226	0.247215	0.358295	0.358295	0.247215	0.004981	0.015632	0.015246	0.039374	0.02015	0.043629	0.042552	0.159269
OG0007424	5	8	-2941.23	0.154419	0.358164	0.358164	0.154419	0.012958	0.010965	0.011759	0.019782	0.083913	0.030615	0.032831	0.128106
OG0007480	5	8	-2230.65	0.211088	0.35815	0.35815	0.211088	0.000394	0.014606	0.001625	0.026434	0.001867	0.040783	0.004538	0.12523
OG0007158	5	8	-889.664	0.0451645	0.357625	0.357625	0.0451645	0	0.45099	0.018587	0.006139	6e-06	1.26107	0.051974	0.135934
OG0007009	5	8	-1281.11	0.607317	0.356856	0.356856	0.607317	1e-06	0.041417	0.002111	0.091933	2e-06	0.116061	0.005914	0.151376
OG0006970	5	8	-2484.05	0.384725	0.355518	0.355518	0.384725	0.004369	0.044905	0.002606	0.099451	0.011356	0.126309	0.00733	0.258499
OG0007724	5	8	-1899.98	0.35218	0.355408	0.355408	0.35218	0.00807	0.020579	0.007225	0.041385	0.022913	0.057904	0.020328	0.117511
OG0007503	5	8	-1015.55	0.260703	0.355159	0.355159	0.260703	0.017966	0.016141	0.021911	0.02021	0.068915	0.045447	0.061692	0.077523
OG0007105	5	8	-2393.37	0.324124	0.352898	0.352898	0.324124	0.001552	0.028865	0.001084	0.045351	0.004789	0.081794	0.003072	0.139919
OG0006810	5	8	-2181.67	0.231781	0.352366	0.352366	0.231781	0.019913	0.035353	0.020792	0.04937	0.085914	0.100329	0.059008	0.213003
OG0007228	5	8	-1435.88	0.251694	0.351497	0.351497	0.251694	0.003698	0.007337	0.01055	0.02304	0.014691	0.020875	0.030014	0.091538
OG0007631	5	8	-2341.49	0.161555	0.351254	0.351254	0.161555	0.006787	0.031978	0.009306	0.030699	0.042011	0.091041	0.026493	0.190021
OG0006968	5	8	-833.228	0.161111	0.351008	0.351008	0.161111	0.00274	0.018243	0.010998	0.034717	0.017007	0.051974	0.031332	0.215486
OG0007469	5	8	-2474.74	0.462316	0.350326	0.350326	0.462316	0.016208	0.009772	0.008698	0.043617	0.035058	0.027893	0.024828	0.094345
OG0007206	5	8	-1876.1	0.232673	0.350245	0.350245	0.232673	0.007186	0.005812	0.0115	0.024145	0.030883	0.016595	0.032834	0.103771
OG0007062	5	8	-1709.81	0.134694	0.350001	0.350001	0.134694	0.005396	0.009076	0.012486	0.020812	0.040059	0.025932	0.035673	0.154516
OG0007463	5	8	-565.824	0.0298897	0.349826	0.349826	0.0298897	0.000352	0.009586	0.008252	0.003399	0.011781	0.027403	0.023589	0.113728
OG0007055	5	8	-1898.74	0.248305	0.348627	0.348627	0.248305	0.008233	0.009672	0.010039	0.046546	0.033157	0.027744	0.028797	0.187454
OG0007001	5	8	-1568.82	0.214296	0.348201	0.348201	0.214296	0.010036	0.009718	0.011632	0.019305	0.04683	0.027909	0.033405	0.090084
OG0007890	5	8	-5539.79	0.304442	0.347323	0.347323	0.304442	0.011929	0.009128	0.009199	0.036581	0.039184	0.026282	0.026486	0.120157
OG0006993	5	8	-2636.54	0.057537	0.347252	0.347252	0.057537	0.003812	0.046305	0.007922	0.007604	0.066258	0.133348	0.022812	0.132159
OG0007068	5	8	-1740.8	0.261885	0.346276	0.346276	0.261885	0.016305	0.013566	0.016973	0.043347	0.062261	0.039176	0.049016	0.16552
OG0007185	5	8	-2202.62	0.304337	0.34605	0.34605	0.304337	0.011887	0.005687	0.016207	0.03907	0.039058	0.016435	0.046835	0.128377
OG0007115	5	8	-5546.59	0.237856	0.34583	0.34583	0.237856	0.012859	0.022999	0.017876	0.037164	0.054061	0.066503	0.05169	0.156245
OG0007394	5	8	-1794.24	0.488082	0.343901	0.343901	0.488082	0.035425	0.012608	0.011711	0.028044	0.072581	0.036662	0.034054	0.057459
OG0007556	5	8	-1961.08	0.252627	0.343237	0.343237	0.252627	0.002877	0.016597	0.004893	0.033692	0.011389	0.048356	0.014257	0.133365
OG0007495	5	8	-881.43	0.0325543	0.342668	0.342668	0.0325543	0.001852	0.012726	0.009708	0.00358	0.056886	0.037139	0.028332	0.109981
OG0007857	5	8	-1823.32	0.587295	0.342541	0.342541	0.587295	0.016089	0.013561	0.018364	0.039268	0.027394	0.039588	0.053611	0.066862
OG0007329	5	8	-1896.19	0.329201	0.342023	0.342023	0.329201	0.014393	0.012683	0.006302	0.04177	0.043721	0.037081	0.018425	0.126884
OG0007835	5	8	-5051.55	0.165988	0.341438	0.341438	0.165988	0.002745	0.007689	0.00856	0.016948	0.016535	0.02252	0.02507	0.102103
OG0007201	5	8	-1821.52	0.0295919	0.340838	0.340838	0.0295919	0.000994	0.019332	0.005963	0.002367	0.033592	0.056718	0.017497	0.079986
OG0007233	5	8	-334.829	0.0317122	0.340279	0.340279	0.0317122	0.001192	0.014193	1e-06	0.005856	0.03758	0.04171	3e-06	0.184671
OG0007508	5	8	-1113.15	0.214784	0.340275	0.340275	0.214784	1e-06	0.021456	1e-06	0.02753	3e-06	0.063054	3e-06	0.128174
OG0007114	5	8	-2596.57	0.21261	0.339546	0.339546	0.21261	0.005385	0.010814	0.00998	0.034422	0.025327	0.031848	0.029393	0.1619
OG0007238	5	8	-2563.64	0.136707	0.339158	0.339158	0.136707	0.00632	0.026839	0.007565	0.028561	0.046228	0.079135	0.022305	0.20892
OG0006764	5	8	-1938.04	0.180725	0.337416	0.337416	0.180725	0.007651	0.006353	0.011546	0.023538	0.042334	0.018828	0.034219	0.13024
OG0007769	5	8	-1310.42	0.345705	0.337394	0.337394	0.345705	0.010658	0.007255	0.004867	0.039405	0.030828	0.021503	0.014427	0.113986
OG0007886	5	8	-2170.13	0.303532	0.337254	0.337254	0.303532	0.000601	0.032609	0.00597	0.05836	0.001979	0.096689	0.017703	0.192269
OG0007273	5	8	-1143.77	0.264872	0.337199	0.337199	0.264872	0.007116	0.011421	0.005339	0.062269	0.026866	0.03387	0.015834	0.235089
OG0007761	5	8	-1465.79	0.0901359	0.336846	0.336846	0.0901359	0.003216	0.008192	0.009986	0.009871	0.03568	0.024319	0.029645	0.109515
OG0006933	5	8	-837.711	0.219613	0.335814	0.335814	0.219613	0.003267	0.004027	0.001379	0.022423	0.014878	0.011992	0.004108	0.102103
OG0006941	5	8	-4971.63	0.138894	0.335106	0.335106	0.138894	0.002301	0.005616	0.008397	0.013749	0.016567	0.016759	0.025057	0.098989
OG0006761	5	8	-2435.9	0.154016	0.334537	0.334537	0.154016	0.010425	0.013451	0.013894	0.023916	0.067685	0.040209	0.041532	0.155284
OG0007323	5	8	-417.768	0.215687	0.334363	0.334363	0.215687	1e-06	0.050218	0.013666	0.028768	4e-06	0.150189	0.040873	0.133379
OG0007249	5	8	-2433.72	0.129487	0.334006	0.334006	0.129487	0.00057	0.015241	0.002359	0.018891	0.004404	0.045632	0.007062	0.145892
OG0007462	5	8	-6328.38	0.128745	0.333627	0.333627	0.128745	0.005381	0.020767	0.005818	0.01152	0.041795	0.062247	0.017438	0.08948
OG0007842	5	8	-1345.55	0.136206	0.333459	0.333459	0.136206	0.003608	0.01048	0.003982	0.023395	0.026489	0.031429	0.011941	0.17176
OG0006856	5	8	-2811.64	0.243855	0.332822	0.332822	0.243855	0.007715	0.010099	0.010082	0.026697	0.031638	0.030342	0.030293	0.109481
OG0007632	5	8	-3958.81	0.188083	0.332253	0.332253	0.188083	0.00548	0.016714	0.009418	0.022132	0.029138	0.050306	0.028347	0.11767
OG0007844	5	8	-5508.89	0.323769	0.33212	0.33212	0.323769	0.004787	0.015301	0.004281	0.044917	0.014784	0.04607	0.012891	0.13873
OG0007143	5	8	-492.138	0.0936613	0.332117	0.332117	0.0936613	0.008432	0.003807	0.018207	0.017276	0.090022	0.011464	0.05482	0.184448
OG0007788	5	8	-2697.83	0.27953	0.331709	0.331709	0.27953	1e-06	0.044221	1e-06	0.072276	3e-06	0.133312	3e-06	0.258562
OG0007700	5	8	-3608.67	0.408689	0.329787	0.329787	0.408689	0.014175	0.012136	0.017927	0.056731	0.034685	0.036799	0.05436	0.138813
OG0007566	5	8	-1658.92	0.405998	0.329624	0.329624	0.405998	0.135081	0.017015	0.011637	0.022182	0.332715	0.051619	0.035303	0.054635
OG0007035	5	8	-991.727	0.447853	0.329396	0.329396	0.447853	0.013058	0.008481	0.007644	0.067283	0.029156	0.025746	0.023205	0.150235
OG0007310	5	8	-717.111	0.403513	0.329132	0.329132	0.403513	0.010638	0.009347	0.024213	0.055909	0.026365	0.028398	0.073565	0.138556
OG0007391	5	8	-1468.31	0.0345801	0.329062	0.329062	0.0345801	0.001147	0.034957	0.007038	0.004893	0.033177	0.106233	0.021388	0.14149
OG0006839	5	8	-5297.73	0.211126	0.328088	0.328088	0.211126	0.008361	0.011782	0.007414	0.026249	0.039602	0.035912	0.022599	0.124327
OG0007380	5	8	-3273.17	0.138489	0.327062	0.327062	0.138489	0.003296	0.018238	0.006166	0.010796	0.023799	0.055765	0.018853	0.077956
OG0007771	5	8	-2198.33	0.115986	0.326901	0.326901	0.115986	0.002466	0.005788	0.007383	0.013226	0.021261	0.017707	0.022585	0.114034
OG0006834	5	8	-2868.03	0.375548	0.326286	0.326286	0.375548	0.025266	0.009785	0.009032	0.024673	0.067277	0.02999	0.027682	0.065698
OG0006888	5	8	-1836.17	0.197269	0.325076	0.325076	0.197269	0.00509	0.012215	0.012776	0.014999	0.0258	0.037575	0.039302	0.076034
OG0007303	5	8	-1971.96	0.0622937	0.324891	0.324891	0.0622937	0.003998	0.047609	0.015523	0.013804	0.064181	0.146538	0.04778	0.221598
OG0007344	5	8	-1051.35	0.205048	0.322692	0.322692	0.205048	0.000921	0.018938	0.006413	0.024474	0.004493	0.058689	0.019873	0.119358
OG0007291	5	8	-905.488	0.189918	0.322368	0.322368	0.189918	1e-06	0.037275	0.012448	0.043273	3e-06	0.115629	0.038614	0.227853
OG0007408	5	8	-1377.42	0.0963686	0.321852	0.321852	0.0963686	0.004591	0.051413	0.014216	0.016383	0.047641	0.159741	0.044169	0.169999
OG0006944	5	8	-2940.14	0.209662	0.321757	0.321757	0.209662	0.011492	0.014024	0.011365	0.032122	0.054814	0.043586	0.035321	0.15321
OG0007737	5	8	-1245.46	0.129737	0.321699	0.321699	0.129737	0.003008	0.015591	0.008724	0.029194	0.023183	0.048464	0.027118	0.225023
OG0007901	5	8	-2456.75	0.153182	0.321437	0.321437	0.153182	1e-06	0.024477	0.001515	0.038738	3e-06	0.07615	0.004712	0.252886
OG0007431	5	8	-2866.19	0.359133	0.321273	0.321273	0.359133	0.011694	0.007454	0.008316	0.038578	0.032562	0.023202	0.025885	0.10742
OG0007000	5	8	-1419.67	0.318264	0.321161	0.321161	0.318264	0.019156	0.014375	0.007812	0.037183	0.060188	0.04476	0.024326	0.11683
OG0007278	5	8	-3398.28	0.209409	0.320979	0.320979	0.209409	0.006632	0.015048	0.0181	0.040757	0.031668	0.04688	0.05639	0.194629
OG0006976	5	8	-2040.24	0.133153	0.319922	0.319922	0.133153	0.006642	0.023962	0.006332	0.016607	0.049885	0.074899	0.019793	0.12472
OG0007095	5	8	-2859.92	0.168746	0.319517	0.319517	0.168746	0.005195	0.013113	0.010587	0.021271	0.030785	0.041042	0.033133	0.126055
OG0006948	5	8	-3431.77	0.298094	0.318695	0.318695	0.298094	0.004174	0.019157	0.004585	0.034679	0.014003	0.060111	0.014386	0.116335
OG0007625	5	8	-1193.76	0.23238	0.317987	0.317987	0.23238	0.007812	0.017635	0.006376	0.038835	0.033617	0.05546	0.02005	0.167117
OG0007517	5	8	-2555.8	0.156524	0.317086	0.317086	0.156524	0.008258	0.009245	0.007648	0.019843	0.052759	0.029156	0.02412	0.126772
OG0007770	5	8	-2211.49	0.300303	0.317039	0.317039	0.300303	0.009137	0.009417	0.01227	0.023331	0.030427	0.029704	0.038702	0.07769
OG0006753	5	8	-2054.52	0.176171	0.316596	0.316596	0.176171	0.00484	0.017033	0.014041	0.032455	0.027476	0.0538	0.044351	0.184225
OG0007745	5	8	-3318.16	0.298393	0.316198	0.316198	0.298393	0.012663	0.014554	0.016119	0.029185	0.042438	0.046029	0.050978	0.097808
OG0007416	5	8	-1922.17	0.105785	0.316085	0.316085	0.105785	0.009397	0.010907	0.014548	0.021784	0.088831	0.034505	0.046025	0.205928
OG0007217	5	8	-2536.42	0.221504	0.316084	0.316084	0.221504	0.016778	0.009764	0.010761	0.043595	0.075746	0.030891	0.034045	0.196815
OG0007819	5	8	-4966.77	0.142162	0.315564	0.315564	0.142162	0.007294	0.009621	0.015268	0.018255	0.051305	0.030487	0.048383	0.128407
OG0007434	5	8	-3341.87	0.487661	0.314626	0.314626	0.487661	0.012487	0.009659	0.010765	0.048477	0.025607	0.0307	0.034216	0.099408
OG0007557	5	8	-2385.13	0.109977	0.31353	0.31353	0.109977	0.00632	0.031114	0.008474	0.023876	0.057471	0.099238	0.027027	0.217101
OG0007891	5	8	-1682.51	0.437218	0.313056	0.313056	0.437218	0.011657	0.01702	0.008178	0.063634	0.026662	0.054369	0.026124	0.145543
OG0007449	5	8	-4821.09	0.222911	0.312978	0.312978	0.222911	0.007212	0.008468	0.008299	0.02545	0.032353	0.027057	0.026515	0.114173
OG0006963	5	8	-2407.73	0.14994	0.312585	0.312585	0.14994	0.004644	0.009689	0.007727	0.019405	0.030975	0.030995	0.02472	0.129417
OG0007384	5	8	-1987.92	0.291958	0.312383	0.312383	0.291958	0.008143	0.007098	0.014577	0.021716	0.027889	0.022722	0.046664	0.074382
OG0007456	5	8	-1744.15	0.29173	0.311732	0.311732	0.29173	0.011951	0.010951	0.011387	0.034416	0.040966	0.035129	0.036528	0.117972
OG0007375	5	8	-1713	0.231656	0.31074	0.31074	0.231656	0.006069	0.029381	0.007801	0.028029	0.0262	0.094551	0.025104	0.120996
OG0007024	5	8	-1153.08	0.433862	0.310165	0.310165	0.433862	0.004313	0.041553	1e-06	0.098289	0.00994	0.133971	3e-06	0.226544
OG0007621	5	8	-673.16	0.247066	0.308618	0.308618	0.247066	0.003094	0.019839	1e-06	0.046791	0.012524	0.064283	3e-06	0.189386
OG0006746	5	8	-3872.02	0.184768	0.306211	0.306211	0.184768	0.007783	0.010629	0.010937	0.01503	0.042125	0.03471	0.035718	0.081344
OG0007703	5	8	-1007.74	0.135241	0.305426	0.305426	0.135241	0.001453	0.00757	0.003464	0.016245	0.010746	0.024787	0.011341	0.120122
OG0007619	5	8	-3652.94	0.199833	0.304945	0.304945	0.199833	0.007027	0.008213	0.016572	0.023011	0.035167	0.026932	0.054343	0.115151
OG0007797	5	8	-2422.34	0.236218	0.304732	0.304732	0.236218	0.008999	0.009994	0.006861	0.028177	0.038095	0.032797	0.022516	0.119283
OG0007177	5	8	-1012.2	0.296104	0.303527	0.303527	0.296104	0.008741	0.012686	0.003542	0.02715	0.029521	0.041795	0.011671	0.09169
OG0007335	5	8	-1687.16	0.220754	0.302377	0.302377	0.220754	0.009842	0.014936	0.006194	0.027353	0.044582	0.049394	0.020483	0.123908
OG0007794	5	8	-1059.25	0.136928	0.302126	0.302126	0.136928	0.006998	0.003564	0.017288	0.034246	0.05111	0.011797	0.05722	0.250103
OG0007444	5	8	-692.647	0.251803	0.30113	0.30113	0.251803	0.009869	0.014554	0.005813	0.031406	0.039195	0.048332	0.019304	0.124723
OG0007795	5	8	-1330	0.148672	0.301078	0.301078	0.148672	1e-06	0.009679	0.000793	0.024745	3e-06	0.032147	0.002635	0.166439
OG0007445	5	8	-1275.86	0.0925809	0.301063	0.301063	0.0925809	0.002287	0.018506	0.006532	0.009067	0.024698	0.06147	0.021698	0.097939
OG0006891	5	8	-1446.08	0.21089	0.30061	0.30061	0.21089	0.003903	0.009402	0.039303	0.022478	0.018506	0.031277	0.130744	0.106587
OG0007759	5	8	-1543.99	0.182828	0.299876	0.299876	0.182828	0.007396	0.047593	0.0214	0.06402	0.040453	0.158708	0.071365	0.350166
OG0007070	5	8	-583.583	0.334403	0.299202	0.299202	0.334403	0.010557	0.008381	0.00788	0.02214	0.031571	0.028012	0.026337	0.066207
OG0007533	5	8	-1793.35	0.194858	0.298332	0.298332	0.194858	0.001634	0.011374	0.00134	0.033224	0.008384	0.038124	0.00449	0.170503
OG0007905	5	8	-3343.05	0.114737	0.297977	0.297977	0.114737	0.003451	0.015076	0.004264	0.014473	0.030075	0.050594	0.014308	0.126143
OG0007166	5	8	-865.966	0.191657	0.297921	0.297921	0.191657	0.025297	0.152175	0.005454	0.041744	0.131993	0.510789	0.018307	0.217808
OG0007660	5	8	-2117.64	0.157015	0.297833	0.297833	0.157015	1e-06	0.023223	1e-06	0.028006	4e-06	0.077975	3e-06	0.178363
OG0006737	5	8	-3237.73	0.1201	0.295902	0.295902	0.1201	0.009911	0.01416	0.015204	0.019588	0.082519	0.047852	0.051381	0.163099
OG0007072	5	8	-2224.73	0.574301	0.295848	0.295848	0.574301	0.002511	0.023037	0.007919	0.093957	0.004372	0.077867	0.026767	0.163602
OG0007276	5	8	-3386.81	0.157313	0.295603	0.295603	0.157313	0.006877	0.010268	0.011399	0.02168	0.043714	0.034735	0.038563	0.137815
OG0007603	5	8	-3933.65	0.111394	0.295505	0.295505	0.111394	0.004438	0.020364	0.005757	0.016438	0.039838	0.068911	0.01948	0.147564
OG0007720	5	8	-3472.53	0.213616	0.294754	0.294754	0.213616	0.030723	0.011263	0.011223	0.019752	0.143824	0.038211	0.038077	0.092464
OG0007131	5	8	-1865.84	0.0001	0.292856	0.292856	0.0001	1e-06	0.032584	0.001823	1.5e-05	0.013748	0.111262	0.006226	0.145902
OG0007268	5	8	-2414.26	0.36223	0.292633	0.292633	0.36223	0.012504	0.012387	0.016687	0.04453	0.034518	0.042331	0.057025	0.122934
OG0006727	5	8	-1604.35	0.151113	0.292318	0.292318	0.151113	0.011512	0.010386	0.009084	0.029239	0.07618	0.03553	0.031074	0.193493
OG0006812	5	8	-2905.21	0.185943	0.292036	0.292036	0.185943	0.007399	0.011714	0.006872	0.048983	0.039792	0.040112	0.02353	0.263429
OG0007793	5	8	-3082.54	0.338451	0.29174	0.29174	0.338451	0.012015	0.017155	0.010807	0.04854	0.035501	0.058801	0.037044	0.143418
OG0006924	5	8	-2424.25	0.13057	0.291483	0.291483	0.13057	0.006006	0.011118	0.01144	0.028655	0.045996	0.038141	0.039249	0.219458
OG0007383	5	8	-3547.46	0.140045	0.291192	0.291192	0.140045	0.006129	0.010886	0.011461	0.02271	0.043761	0.037385	0.03936	0.16216
OG0007345	5	8	-3318.4	0.304153	0.290805	0.290805	0.304153	0.008259	0.011015	0.00419	0.028444	0.027154	0.037876	0.014408	0.093517
OG0007187	5	8	-2075.29	0.448273	0.290124	0.290124	0.448273	0.015246	0.008325	0.009487	0.038278	0.03401	0.028694	0.0327	0.085391
OG0007551	5	8	-3112.32	0.174569	0.289581	0.289581	0.174569	0.005037	0.006353	0.005393	0.016204	0.028853	0.021939	0.018624	0.092823
OG0007125	5	8	-1125.07	0.263185	0.289447	0.289447	0.263185	0.02786	0.00419	0.010458	0.039699	0.105858	0.014476	0.036133	0.150839
OG0007361	5	8	-2664.26	0.12278	0.28905	0.28905	0.12278	0.005722	0.008635	0.009613	0.015314	0.046602	0.029875	0.033258	0.124729
OG0007592	5	8	-1764.25	0.0607744	0.288962	0.288962	0.0607744	0.006836	0.029539	0.022096	0.013275	0.112481	0.102226	0.076466	0.218427
OG0007602	5	8	-1990.9	0.151462	0.288962	0.288962	0.151462	0.004286	0.016579	0.005075	0.023616	0.028295	0.057374	0.017563	0.15592
OG0007587	5	8	-2227.11	0.183124	0.288613	0.288613	0.183124	0.006446	0.009045	0.008957	0.018002	0.035201	0.031341	0.031035	0.098303
OG0006973	5	8	-1761.92	0.193029	0.28848	0.28848	0.193029	0.001164	0.032363	0.000692	0.049709	0.006031	0.112186	0.0024	0.257523
OG0007547	5	8	-1651.2	0.130987	0.287759	0.287759	0.130987	0.006672	0.015103	0.011285	0.031273	0.050939	0.052484	0.039218	0.238752
OG0007392	5	8	-1372.28	0.109992	0.287706	0.287706	0.109992	0.005085	0.00633	0.007685	0.01453	0.046231	0.022001	0.026711	0.132105
OG0007044	5	8	-4450.75	0.337799	0.287458	0.287458	0.337799	0.008714	0.012012	0.012878	0.039241	0.025796	0.041789	0.044799	0.116167
OG0007244	5	8	-2944.89	0.0880016	0.287163	0.287163	0.0880016	0.001152	0.023648	0.000609	0.01691	0.013096	0.08235	0.002121	0.192153
OG0007489	5	8	-1237.2	0.267747	0.287145	0.287145	0.267747	0.006735	0.007783	0.015929	0.02804	0.025155	0.027105	0.055475	0.104725
OG0006809	5	8	-3110.03	0.223083	0.28653	0.28653	0.223083	0.015976	0.015769	0.012177	0.026193	0.071614	0.055034	0.042498	0.117416
OG0007338	5	8	-2393.42	0.10279	0.285962	0.285962	0.10279	0.004028	0.007216	0.006032	0.013802	0.03919	0.025233	0.021092	0.134272
OG0006904	5	8	-1032.15	0.0673143	0.285748	0.285748	0.0673143	0.001506	0.009395	0.005875	0.017013	0.022376	0.032877	0.020561	0.252745
OG0007812	5	8	-3111.56	0.192865	0.285547	0.285547	0.192865	0.008687	0.014264	0.011648	0.023095	0.04504	0.049954	0.040793	0.119748
OG0007629	5	8	-2155.49	0.236204	0.285278	0.285278	0.236204	0.010705	0.008239	0.011164	0.041396	0.045323	0.028881	0.039134	0.175255
OG0007597	5	8	-4529.29	0.171373	0.285037	0.285037	0.171373	0.005042	0.008398	0.009377	0.015456	0.029421	0.029461	0.032898	0.090191
OG0007900	5	8	-858.917	0.211223	0.284303	0.284303	0.211223	0.004626	0.00418	0.008062	0.034862	0.0219	0.014702	0.028359	0.165049
OG0007628	5	8	-3751.1	0.335516	0.284135	0.284135	0.335516	0.013265	0.011159	0.011301	0.046419	0.039536	0.039274	0.039773	0.13835
OG0007199	5	8	-977.753	0.46667	0.283587	0.283587	0.46667	0.031572	0.024476	1e-06	0.133528	0.067655	0.086309	3e-06	0.28613
OG0006996	5	8	-2221.98	0.140878	0.283087	0.283087	0.140878	0.005274	0.011702	0.00903	0.025032	0.037436	0.041337	0.031898	0.177686
OG0007031	5	8	-1055.57	0.0945396	0.282055	0.282055	0.0945396	0	0.034636	1e-06	0.030175	4e-06	0.122797	3e-06	0.319183
OG0007405	5	8	-1895.69	0.128896	0.281178	0.281178	0.128896	0.002269	0.009171	0.004985	0.014927	0.017606	0.032617	0.017729	0.115805
OG0006917	5	8	-1180.92	0.142278	0.280854	0.280854	0.142278	0.004998	0.019334	0.009148	0.026062	0.035128	0.068839	0.032574	0.183174
OG0007807	5	8	-5591.52	0.203997	0.279637	0.279637	0.203997	0.00774	0.008119	0.007288	0.01652	0.037943	0.029036	0.026064	0.080982
OG0007604	5	8	-1952.84	0.170132	0.279591	0.279591	0.170132	0.003964	0.008281	0.018788	0.012124	0.023301	0.029617	0.067199	0.071263
OG0007465	5	8	-1939.51	0.236788	0.279559	0.279559	0.236788	0.010397	0.006998	0.018459	0.057294	0.043909	0.025031	0.066029	0.241963
OG0007286	5	8	-797.064	0.138688	0.279526	0.279526	0.138688	0	0.025823	1e-06	0.029288	4e-06	0.09238	3e-06	0.211176
OG0007600	5	8	-1705.23	0.196466	0.279513	0.279513	0.196466	0.00842	0.008339	0.010696	0.029551	0.042855	0.029833	0.038267	0.150415
OG0007326	5	8	-2316.35	0.114049	0.279196	0.279196	0.114049	0.003385	0.005194	0.010174	0.015488	0.029678	0.018603	0.036441	0.135804
OG0007149	5	8	-2242.06	0.244038	0.278822	0.278822	0.244038	0.00234	0.015291	0.002061	0.049687	0.00959	0.054841	0.007391	0.203603
OG0006755	5	8	-1728.9	0.119512	0.278707	0.278707	0.119512	0.006877	0.006064	0.009455	0.009205	0.057543	0.021757	0.033924	0.077023
OG0007415	5	8	-2537.45	0.0886534	0.278694	0.278694	0.0886534	0.001833	0.034089	0.001488	0.00961	0.020674	0.122318	0.005341	0.108397
OG0007109	5	8	-1949.35	0.173167	0.278588	0.278588	0.173167	0.00557	0.004795	0.006055	0.033006	0.032168	0.017212	0.021736	0.190602
OG0007897	5	8	-2067.4	0.180721	0.277685	0.277685	0.180721	0.00298	0.007228	0.005236	0.027726	0.016492	0.026029	0.018857	0.153419
OG0007119	5	8	-2207.57	0.0921868	0.277634	0.277634	0.0921868	0.003028	0.011896	0.006353	0.010645	0.032851	0.042847	0.022883	0.115477
OG0007285	5	8	-884.344	0.0001	0.277082	0.277082	0.0001	2e-06	0.009188	0.007959	5e-06	0.022967	0.03316	0.028725	0.054849
OG0007451	5	8	-3877.8	0.169961	0.276719	0.276719	0.169961	0.005332	0.009301	0.011438	0.020528	0.031369	0.033612	0.041336	0.120782
OG0007811	5	8	-984.164	0.137676	0.275448	0.275448	0.137676	0.008284	0.01332	0.020148	0.020598	0.060168	0.048357	0.073147	0.149612
OG0007653	5	8	-1353.96	0.0464361	0.275103	0.275103	0.0464361	0.001732	0.005721	0.006479	0.005924	0.0373	0.020796	0.023551	0.127564
OG0007327	5	8	-4311.23	0.247717	0.274862	0.274862	0.247717	0.011647	0.010815	0.0092	0.027404	0.047017	0.039347	0.033471	0.110625
OG0007033	5	8	-1188.41	0.22489	0.274137	0.274137	0.22489	0.013694	0.012488	0.009975	0.052091	0.060891	0.045553	0.036386	0.231629
OG0006725	5	8	-4552.77	0.134271	0.273837	0.273837	0.134271	0.004786	0.008701	0.00738	0.017733	0.035641	0.031776	0.02695	0.132073
OG0007157	5	8	-1588.74	0.215082	0.273701	0.273701	0.215082	0.00641	0.010426	0.010844	0.053775	0.029801	0.038094	0.039619	0.250019
OG0007562	5	8	-1205.79	0.216535	0.272461	0.272461	0.216535	0.022335	0.009281	0.012093	0.032768	0.103147	0.034064	0.044383	0.151329
OG0007277	5	8	-1108.65	0.104201	0.272253	0.272253	0.104201	0.003093	0.006437	0.012724	0.008238	0.029679	0.023643	0.046735	0.07906
OG0007753	5	8	-2725.94	0.173532	0.27216	0.27216	0.173532	0.013391	0.011138	0.01405	0.029481	0.077167	0.040925	0.051623	0.169886
OG0007296	5	8	-2281.39	0.176182	0.271648	0.271648	0.176182	0.007371	0.013004	0.006726	0.039723	0.04184	0.047871	0.02476	0.225469
OG0007849	5	8	-2881.97	0.196611	0.270798	0.270798	0.196611	0.005067	0.016603	0.008024	0.058263	0.025772	0.061312	0.029629	0.296338
OG0006777	5	8	-1823.15	0.176996	0.27029	0.27029	0.176996	0.007672	0.013002	0.007464	0.020693	0.043345	0.048106	0.027615	0.116911
OG0006998	5	8	-3409.1	0.23239	0.269979	0.269979	0.23239	0.006921	0.009144	0.019743	0.062688	0.02978	0.03387	0.073128	0.269753
OG0007906	5	8	-921.549	0.637596	0.26985	0.26985	0.637596	0.019897	0.0097	0.015124	0.039609	0.031206	0.035945	0.056046	0.062123
OG0006875	5	8	-3044.48	0.0643581	0.269537	0.269537	0.0643581	0.006524	0.009735	0.009711	0.015034	0.101376	0.036119	0.036029	0.233606
OG0007417	5	8	-1024.44	0.17788	0.269495	0.269495	0.17788	0.006879	0.007934	0.013214	0.034863	0.03867	0.029439	0.049032	0.195994
OG0007126	5	8	-2743.21	0.36339	0.268827	0.268827	0.36339	0.017981	0.015175	0.016283	0.047117	0.049481	0.05645	0.060572	0.12966
OG0007139	5	8	-815.953	0.406386	0.268225	0.268225	0.406386	0.027164	0.018393	0.021096	0.069867	0.066843	0.068573	0.078649	0.171922
OG0007193	5	8	-1795.11	0.147089	0.268076	0.268076	0.147089	0.003735	0.012214	0.003305	0.022202	0.025394	0.04556	0.012329	0.150943
OG0007892	5	8	-3389.04	0.088579	0.268024	0.268024	0.088579	0.003469	0.015014	0.008164	0.013922	0.039167	0.056017	0.030461	0.157166
OG0007670	5	8	-1824.86	0.28612	0.267836	0.267836	0.28612	0.004872	0.007753	0.005255	0.024713	0.01703	0.028945	0.019622	0.086372
OG0006986	5	8	-2486.46	0.0363595	0.267274	0.267274	0.0363595	0.00139	0.015656	0.00577	0.006055	0.03823	0.058575	0.021588	0.166537
OG0006736	5	8	-3260.75	0.160041	0.266491	0.266491	0.160041	0.006534	0.011845	0.010227	0.021223	0.040825	0.044446	0.038377	0.132608
OG0007519	5	8	-1431.43	0.0898476	0.265406	0.265406	0.0898476	0.005306	0.008398	0.006949	0.009047	0.059061	0.03164	0.026182	0.100693
OG0007767	5	8	-2323	0.195091	0.265304	0.265304	0.195091	0.009274	0.009036	0.010648	0.016128	0.047537	0.034059	0.040134	0.082668
OG0006869	5	8	-1949.31	0.222425	0.264594	0.264594	0.222425	0.008876	0.009381	0.012616	0.033061	0.039905	0.035453	0.047681	0.148637
OG0006931	5	8	-1231.65	0.0577793	0.264008	0.264008	0.0577793	0.001875	0.005247	0.012412	0.004525	0.032445	0.019875	0.047014	0.078315
OG0007374	5	8	-2590.37	0.26321	0.263634	0.263634	0.26321	0.01394	0.012129	0.015533	0.042473	0.052962	0.046007	0.058917	0.161366
OG0006860	5	8	-3854.45	0.307731	0.263443	0.263443	0.307731	0.014683	0.008826	0.009382	0.043279	0.047714	0.033503	0.035613	0.140638
OG0007868	5	8	-908.36	0.255013	0.263215	0.263215	0.255013	0.018576	0.014436	0.026599	0.045778	0.072845	0.054847	0.101052	0.179511
OG0007195	5	8	-3120.49	0.189854	0.262928	0.262928	0.189854	0.008245	0.009917	0.007354	0.028274	0.043429	0.037716	0.027968	0.148923
OG0006783	5	8	-6685.52	0.188314	0.262619	0.262619	0.188314	0.004474	0.003119	0.00543	0.01269	0.023758	0.011876	0.020678	0.067385
OG0007324	5	8	-1395.13	0.232945	0.26258	0.26258	0.232945	0.011391	0.009661	0.014431	0.025938	0.048899	0.036793	0.054959	0.111347
OG0007846	5	8	-3069.02	0.245252	0.262295	0.262295	0.245252	0.002577	0.015531	0.00395	0.035619	0.010508	0.059211	0.015061	0.145235
OG0007198	5	8	-668.356	0.146962	0.262008	0.262008	0.146962	0.010319	0.010232	0.027368	0.022221	0.070213	0.039053	0.104453	0.151202
OG0007034	5	8	-1437.03	0.324782	0.261654	0.261654	0.324782	0.00775	0.006379	0.011072	0.026374	0.023861	0.024381	0.042315	0.081205
OG0007402	5	8	-1184.45	0.238217	0.261146	0.261146	0.238217	0.012993	0.013101	0.01158	0.045373	0.054541	0.050168	0.044341	0.190471
OG0007845	5	8	-495.722	0.138337	0.260972	0.260972	0.138337	0.005015	0.004423	0.004801	0.024096	0.036252	0.016947	0.018397	0.174186
OG0007511	5	8	-5389.94	0.346709	0.26044	0.26044	0.346709	0.011011	0.01104	0.011921	0.03249	0.031759	0.04239	0.045772	0.093709
OG0006855	5	8	-3894.36	0.0877191	0.260361	0.260361	0.0877191	0.005291	0.008833	0.007703	0.013045	0.06032	0.033924	0.029586	0.148712
OG0007441	5	8	-1990.07	0.300353	0.259568	0.259568	0.300353	0.010657	0.00478	0.011426	0.033874	0.035483	0.018416	0.044021	0.11278
OG0007064	5	8	-1749.24	0.0159594	0.259563	0.259563	0.0159594	0	0.023477	0.001618	0.002534	5e-06	0.090447	0.006232	0.158754
OG0007555	5	8	-2876.77	0.255502	0.259288	0.259288	0.255502	0.009449	0.010493	0.012004	0.039501	0.036982	0.040467	0.046296	0.154601
OG0007722	5	8	-1806.4	0.217605	0.259091	0.259091	0.217605	1e-06	0.023109	0.000637	0.059596	3e-06	0.089192	0.002459	0.273873
OG0007525	5	8	-849.386	0.387527	0.25889	0.25889	0.387527	0.006995	0.014805	0.011178	0.042128	0.018049	0.057188	0.043178	0.108711
OG0007527	5	8	-955.465	0.249764	0.258793	0.258793	0.249764	0.005634	0.007845	0.015595	0.025954	0.022555	0.030315	0.060262	0.103914
OG0007376	5	8	-1711.44	0.343698	0.258538	0.258538	0.343698	0.027646	0.011161	0.009909	0.055064	0.080438	0.04317	0.038327	0.16021
OG0007239	5	8	-557.995	0.178151	0.258191	0.258191	0.178151	0.005403	0.010596	0.007247	0.06759	0.030327	0.041038	0.028067	0.379397
OG0007595	5	8	-626.78	0.148694	0.25816	0.25816	0.148694	0.00694	0.007509	0.015308	0.024364	0.046676	0.029087	0.059298	0.163854
OG0007144	5	8	-1383.7	0.0592091	0.257561	0.257561	0.0592091	0.000968	0.007835	0.005522	0.006219	0.016355	0.03042	0.021438	0.105034
OG0007204	5	8	-1125.46	0.217459	0.257045	0.257045	0.217459	0.007648	0.007586	0.008852	0.023884	0.03517	0.029511	0.034436	0.109834
OG0007225	5	8	-1095.81	0.463547	0.256974	0.256974	0.463547	0.019827	0.011703	0.016913	0.06566	0.042771	0.045543	0.065815	0.141647
OG0007369	5	8	-2421.55	0.231824	0.256536	0.256536	0.231824	0.006908	0.010117	0.007319	0.01806	0.029798	0.039435	0.028531	0.077902
OG0006838	5	8	-1260.15	0.214144	0.256209	0.256209	0.214144	0.003926	0.007101	0.009488	0.01309	0.018333	0.027716	0.037034	0.061128
OG0007340	5	8	-3218.91	0.173016	0.256186	0.256186	0.173016	0.008096	0.011693	0.007686	0.02207	0.046796	0.045644	0.030002	0.12756
OG0007651	5	8	-898.28	0.148588	0.256148	0.256148	0.148588	0.002526	0.004761	0.005863	0.025501	0.016999	0.018587	0.022888	0.171623
OG0006879	5	8	-2055.27	0.281412	0.256062	0.256062	0.281412	0.023648	0.009287	0.020607	0.035381	0.084034	0.03627	0.080477	0.125727
OG0007073	5	8	-3816.93	0.238372	0.255945	0.255945	0.238372	0.010187	0.010815	0.012764	0.025776	0.042737	0.042255	0.049869	0.108135
OG0007563	5	8	-1219.21	0.146131	0.255767	0.255767	0.146131	0.006609	0.011681	0.006688	0.020291	0.045228	0.045672	0.026149	0.138854
OG0006964	5	8	-1689.33	0.213907	0.255134	0.255134	0.213907	0.017553	0.011154	0.008001	0.040037	0.082061	0.04372	0.03136	0.187172
OG0007867	5	8	-1494.43	0.7221	0.254992	0.254992	0.7221	0.01351	0.005421	0.006786	0.081815	0.01871	0.021259	0.026612	0.113301
OG0006769	5	8	-2048.13	0.218469	0.254626	0.254626	0.218469	0.006704	0.012309	0.002786	0.024649	0.030685	0.048342	0.010943	0.112826
OG0007123	5	8	-927.442	0.261869	0.254235	0.254235	0.261869	0.015898	0.012812	0.009098	0.055093	0.060708	0.050394	0.035786	0.210385
OG0007850	5	8	-2293.06	0.278923	0.254181	0.254181	0.278923	0.010811	0.010904	0.007138	0.029427	0.03876	0.042899	0.028082	0.105504
OG0007789	5	8	-1534.86	0.213995	0.253995	0.253995	0.213995	0.008819	0.01355	0.012139	0.025083	0.04121	0.053348	0.047792	0.117214
OG0007165	5	8	-2224.35	0.15272	0.253764	0.253764	0.15272	0.006485	0.009753	0.007737	0.017124	0.042463	0.038433	0.030489	0.11213
OG0007518	5	8	-2048.08	0.200833	0.253037	0.253037	0.200833	0.001344	0.029628	0.001578	0.039376	0.006692	0.11709	0.006236	0.196062
OG0007301	5	8	-1995.67	0.192323	0.252854	0.252854	0.192323	0.002725	0.008469	0.003127	0.01916	0.01417	0.033494	0.012367	0.099625
OG0006887	5	8	-4369.21	0.116042	0.252785	0.252785	0.116042	0.003838	0.007587	0.008208	0.011138	0.033077	0.030015	0.032472	0.095985
OG0007257	5	8	-3437.7	0.0907009	0.252539	0.252539	0.0907009	0.003751	0.007249	0.007817	0.015731	0.041354	0.028704	0.030954	0.173439
OG0007735	5	8	-1017.93	0.31193	0.252172	0.252172	0.31193	0.009779	0.004798	0.006393	0.01931	0.031351	0.019026	0.025351	0.061906
OG0007364	5	8	-2699.82	0.248037	0.252167	0.252167	0.248037	0.011796	0.013762	0.013384	0.032565	0.047558	0.054576	0.053075	0.131289
OG0006910	5	8	-1851.51	0.175607	0.252145	0.252145	0.175607	0.006346	0.009954	0.015975	0.028377	0.036138	0.039477	0.063356	0.161593
OG0007306	5	8	-1538.62	0.120509	0.251493	0.251493	0.120509	0.007313	0.006236	0.010938	0.03075	0.060681	0.024796	0.043492	0.25517
OG0007757	5	8	-3238.4	0.167189	0.251086	0.251086	0.167189	0.006433	0.008043	0.011989	0.02138	0.038479	0.032031	0.04775	0.127879
OG0007370	5	8	-1800.59	0.350238	0.250971	0.250971	0.350238	0.010098	0.009779	0.009631	0.028424	0.028833	0.038964	0.038375	0.081157
OG0007494	5	8	-2002.47	0.336684	0.250726	0.250726	0.336684	0.013986	0.014657	0.015563	0.07187	0.041541	0.05846	0.062073	0.213463
OG0006995	5	8	-2740.27	0.122197	0.25052	0.25052	0.122197	0.003774	0.010081	0.011848	0.016916	0.030881	0.040242	0.047294	0.138432
OG0006946	5	8	-4119.16	0.253992	0.250198	0.250198	0.253992	0.009322	0.010139	0.011881	0.028211	0.036701	0.040523	0.047487	0.111069
OG0006896	5	8	-3683.81	0.144638	0.250095	0.250095	0.144638	0.011625	0.012115	0.00688	0.014349	0.08037	0.048443	0.027511	0.099204
OG0007175	5	8	-1505.65	0.0936351	0.248563	0.248563	0.0936351	0.001756	0.007277	0.007678	0.015455	0.018749	0.029277	0.030889	0.165059
OG0006908	5	8	-1919.83	0.146463	0.248545	0.248545	0.146463	0.007336	0.008651	0.009077	0.019537	0.050088	0.034805	0.036521	0.133391
OG0006952	5	8	-796.587	0.0195875	0.248533	0.248533	0.0195875	0.00019	0.046401	0.001422	0.006228	0.009714	0.186699	0.005722	0.317946
OG0007714	5	8	-2030.31	0.205313	0.248341	0.248341	0.205313	0.020776	0.014924	0.01125	0.038508	0.10119	0.060095	0.045301	0.187556
OG0007271	5	8	-2678.84	0.0379667	0.248011	0.248011	0.0379667	0.000749	0.026237	0.002922	0.00712	0.019731	0.105791	0.011781	0.187538
OG0007304	5	8	-1238.95	0.156615	0.247904	0.247904	0.156615	0.018496	0.011085	0.014317	0.039124	0.118101	0.044716	0.057752	0.249812
OG0007904	5	8	-1224.45	0.202844	0.247605	0.247605	0.202844	0.00504	0.021728	0.002885	0.04658	0.024846	0.087753	0.011653	0.229633
OG0007168	5	8	-1085.63	0.206343	0.247465	0.247465	0.206343	0.001773	0.012147	0.006637	0.020523	0.008593	0.049087	0.026821	0.099463
OG0006892	5	8	-2575.15	0.14185	0.247275	0.247275	0.14185	0.010672	0.008651	0.010594	0.02203	0.075233	0.034987	0.042845	0.155308
OG0006971	5	8	-987.177	0.160148	0.246921	0.246921	0.160148	1e-06	0.014171	1e-06	0.021727	4e-06	0.057391	3e-06	0.135671
OG0007134	5	8	-2594.16	0.132729	0.246858	0.246858	0.132729	0.00484	0.007216	0.01167	0.019563	0.036469	0.029233	0.047275	0.147388
OG0007410	5	8	-1678.67	0.278987	0.246748	0.246748	0.278987	0.008186	0.008894	0.005779	0.02826	0.029343	0.036044	0.02342	0.101293
OG0006749	5	8	-1102.33	0.297778	0.246536	0.246536	0.297778	0.012062	0.002849	0.005894	0.029356	0.040507	0.011557	0.023908	0.098582
OG0007270	5	8	-516.913	0.394314	0.24639	0.24639	0.394314	0.002984	0.008956	0.00783	0.106802	0.007567	0.036348	0.031777	0.270856
OG0007560	5	8	-832.113	0.0749513	0.245979	0.245979	0.0749513	0.005019	0.011384	0.002598	0.008537	0.066965	0.04628	0.010562	0.113905
OG0007353	5	8	-1948.7	0.0984849	0.24581	0.24581	0.0984849	0.002856	0.009082	0.005921	0.012826	0.029	0.036946	0.024088	0.130229
OG0007768	5	8	-3352.75	0.0478452	0.245475	0.245475	0.0478452	0.001332	0.009455	0.005996	0.007644	0.02784	0.038516	0.024427	0.159766
OG0007622	5	8	-1428.71	0.179341	0.245169	0.245169	0.179341	0.014119	0.017642	0.009676	0.021695	0.078729	0.071959	0.039465	0.120968
OG0007678	5	8	-1077.63	0.230791	0.24375	0.24375	0.230791	0.061711	0.018745	0.006566	0.034242	0.26739	0.076904	0.026939	0.148367
OG0007336	5	8	-3639.71	0.361086	0.24345	0.24345	0.361086	0.024847	0.006146	0.006682	0.047288	0.068813	0.025246	0.027448	0.13096
OG0007050	5	8	-5946.38	0.195851	0.243439	0.243439	0.195851	0.007328	0.007819	0.022137	0.0228	0.037415	0.03212	0.090935	0.116418
OG0007346	5	8	-2127.26	0.234537	0.242586	0.242586	0.234537	0.006585	0.011235	0.006022	0.024523	0.028077	0.046313	0.024826	0.104561
OG0007281	5	8	-1109.65	0.402323	0.242488	0.242488	0.402323	0.016085	0.00578	0.003965	0.030357	0.039981	0.023836	0.016353	0.075455
OG0007476	5	8	-4506.89	0.181763	0.242104	0.242104	0.181763	0.0087	0.010001	0.007999	0.017193	0.047863	0.041309	0.03304	0.094589
OG0007613	5	8	-2244.48	0.108216	0.241904	0.241904	0.108216	0.005199	0.015209	0.003545	0.021399	0.048041	0.062872	0.014655	0.197745
OG0007404	5	8	-1349.15	0.182119	0.241891	0.241891	0.182119	0.003372	0.017801	1e-06	0.029903	0.018513	0.07359	3e-06	0.164196
OG0006751	5	8	-6062.8	0.177241	0.241548	0.241548	0.177241	0.007487	0.007628	0.008634	0.040623	0.042241	0.031579	0.035744	0.229197
OG0007313	5	8	-2185.15	0.197659	0.241489	0.241489	0.197659	1e-06	0.020553	0.000466	0.037376	3e-06	0.08511	0.001931	0.189095
OG0007877	5	8	-4379.34	0.141093	0.241221	0.241221	0.141093	0.004278	0.004157	0.004908	0.012019	0.030322	0.017235	0.020348	0.085187
OG0007609	5	8	-3349.44	0.100976	0.240989	0.240989	0.100976	0.007018	0.007363	0.009072	0.011124	0.069503	0.030554	0.037647	0.110165
OG0007507	5	8	-2323.97	0.316575	0.240875	0.240875	0.316575	0.025508	0.007369	0.011509	0.046397	0.080576	0.030593	0.047779	0.146558
OG0006817	5	8	-1143.15	0.132413	0.240177	0.240177	0.132413	0.011104	0.016791	0.015227	0.028338	0.083862	0.069911	0.063401	0.214012
OG0007107	5	8	-4728.22	0.281152	0.240113	0.240113	0.281152	0.009421	0.012573	0.013497	0.043231	0.03351	0.052362	0.05621	0.153764
OG0007355	5	8	-2894.39	0.151548	0.239952	0.239952	0.151548	0.003961	0.007496	0.005989	0.024644	0.026138	0.031241	0.024961	0.162615
OG0007704	5	8	-2866.88	0.18176	0.23982	0.23982	0.18176	0.007576	0.0091	0.011443	0.020465	0.041682	0.037944	0.047716	0.112591
OG0007546	5	8	-2432.32	0.106282	0.239382	0.239382	0.106282	0.006161	0.008933	0.009027	0.015742	0.057966	0.037315	0.037711	0.148116
OG0007576	5	8	-3172.15	0.289861	0.238958	0.238958	0.289861	0.018907	0.014751	0.009712	0.07343	0.065227	0.06173	0.040644	0.253329
OG0007420	5	8	-2449.94	0.081429	0.238698	0.238698	0.081429	0.002098	0.002542	0.004394	0.00804	0.025771	0.010648	0.018408	0.098742
OG0007705	5	8	-2841.79	0.181855	0.238166	0.238166	0.181855	0.010696	0.012141	0.01441	0.031723	0.058818	0.050977	0.060504	0.174442
OG0006842	5	8	-2365.67	0.229214	0.238035	0.238035	0.229214	0.006168	0.01045	0.014636	0.023194	0.026909	0.043903	0.061486	0.101189
OG0007776	5	8	-2402.85	0.165848	0.237265	0.237265	0.165848	0.013573	0.026338	0.016556	0.019442	0.081838	0.111008	0.069777	0.117225
OG0007805	5	8	-2934.81	0.163139	0.236698	0.236698	0.163139	0.005407	0.006436	0.01361	0.015266	0.033144	0.027192	0.057501	0.093579
OG0007161	5	8	-2135.5	0.117646	0.236478	0.236478	0.117646	0.004973	0.017793	0.006223	0.022612	0.042267	0.075241	0.026314	0.192208
OG0007732	5	8	-3386.4	0.0756551	0.236043	0.236043	0.0756551	0.00275	0.007205	0.006655	0.008477	0.036345	0.030522	0.028194	0.112054
OG0007781	5	8	-3061.61	0.279303	0.235502	0.235502	0.279303	0.013649	0.012949	0.008915	0.031216	0.048868	0.054983	0.037857	0.111764
OG0006763	5	8	-1988.51	0.172582	0.235453	0.235453	0.172582	0.005157	0.008879	0.006849	0.013547	0.029882	0.037709	0.029089	0.078493
OG0007190	5	8	-1539.35	0.0427298	0.235342	0.235342	0.0427298	0.022401	0.011952	0.008648	0.035985	0.524254	0.050785	0.036747	0.842162
OG0006854	5	8	-1171.7	0.2314	0.234988	0.234988	0.2314	0.015157	0.005062	0.020521	0.036287	0.065503	0.02154	0.087329	0.156813
OG0006801	5	8	-1735.83	0.216554	0.234969	0.234969	0.216554	0.004933	0.004027	0.008518	0.025264	0.022777	0.017137	0.036253	0.116666
OG0007885	5	8	-2353.12	0.0607368	0.23426	0.23426	0.0607368	0.003327	0.005174	0.004228	0.005744	0.054784	0.022089	0.018048	0.094566
OG0006893	5	8	-1797.4	0.406656	0.233881	0.233881	0.406656	0.030099	0.012703	0.023712	0.069706	0.074016	0.054313	0.101386	0.171413
OG0007878	5	8	-3166.72	0.0999509	0.233534	0.233534	0.0999509	0.005058	0.005589	0.003763	0.018112	0.050608	0.023934	0.016113	0.181213
OG0006831	5	8	-2586.41	0.119375	0.233405	0.233405	0.119375	0.006806	0.007612	0.008874	0.013664	0.057017	0.032612	0.03802	0.11446
OG0006868	5	8	-3513.47	0.0333778	0.233208	0.233208	0.0333778	0.001122	0.023074	0.00486	0.004789	0.033626	0.09894	0.020841	0.14347
OG0007702	5	8	-735.861	0.0415877	0.232899	0.232899	0.0415877	0.002857	0.007439	0.001631	0.002657	0.068691	0.031942	0.007002	0.063899
OG0006985	5	8	-2273.75	0.172636	0.23274	0.23274	0.172636	0.016638	0.020136	0.011032	0.035201	0.096375	0.086517	0.0474	0.2039
OG0007715	5	8	-1565.95	0.0409146	0.232694	0.232694	0.0409146	0.006028	0.028848	0.01548	0.025118	0.147334	0.123972	0.066523	0.613917
OG0007583	5	8	-1706.1	0.224071	0.231581	0.231581	0.224071	0.000628	0.025547	1e-06	0.058077	0.002802	0.110315	3e-06	0.259192
OG0006744	5	8	-1128.86	0.268325	0.231466	0.231466	0.268325	0.012753	0.008926	0.003342	0.039972	0.047528	0.038562	0.014438	0.148969
OG0007672	5	8	-890.68	0.180028	0.230655	0.230655	0.180028	1e-06	0.012242	1e-06	0.031728	4e-06	0.053077	3e-06	0.176237
OG0007773	5	8	-5165.79	0.15388	0.22991	0.22991	0.15388	0.005349	0.009047	0.008267	0.014054	0.034759	0.039352	0.035957	0.09133
OG0006923	5	8	-3265.28	0.147732	0.22944	0.22944	0.147732	0.004228	0.004995	0.008511	0.014521	0.028618	0.021772	0.037097	0.098292
OG0006772	5	8	-1864.86	0.270489	0.228702	0.228702	0.270489	0.006233	0.004033	0.00779	0.018481	0.023045	0.017634	0.034062	0.068326
OG0007253	5	8	-1948.18	0.147557	0.228615	0.228615	0.147557	0.006136	0.005557	0.009128	0.021995	0.041581	0.024308	0.039925	0.149064
OG0007647	5	8	-4331.51	0.132503	0.22854	0.22854	0.132503	0.002644	0.007106	0.004369	0.011742	0.019958	0.031093	0.019117	0.088618
OG0007063	5	8	-4511.33	0.206667	0.228205	0.228205	0.206667	0.004668	0.005057	0.011041	0.02884	0.022589	0.022159	0.048381	0.139549
OG0007862	5	8	-871.419	0.196545	0.227644	0.227644	0.196545	0.007653	0.058421	0.005043	0.039741	0.038939	0.256631	0.022152	0.202196
OG0007663	5	8	-884.204	0.212122	0.22705	0.22705	0.212122	0.009931	0.011385	0.006429	0.032256	0.046815	0.050144	0.028318	0.152061
OG0006758	5	8	-3054.94	0.109677	0.226689	0.226689	0.109677	0.0064	0.041043	0.012772	0.051694	0.058357	0.181052	0.056342	0.471327
OG0007843	5	8	-1258.23	0.107509	0.226215	0.226215	0.107509	0.003478	0.006752	0.006527	0.01675	0.032355	0.029848	0.028855	0.155802
OG0007133	5	8	-3035.25	0.145378	0.225927	0.225927	0.145378	0.006193	0.01135	0.006025	0.019751	0.042597	0.050238	0.02667	0.135859
OG0007734	5	8	-4914.42	0.280275	0.22544	0.22544	0.280275	0.011291	0.021187	0.014739	0.0411	0.040286	0.093981	0.065378	0.14664
OG0007232	5	8	-1348.9	0.186412	0.225341	0.225341	0.186412	0.003022	0.006736	0.011084	0.020827	0.016209	0.029893	0.049189	0.111727
OG0006876	5	8	-5987.3	0.164165	0.225228	0.225228	0.164165	0.005936	0.008137	0.005403	0.016969	0.036157	0.036127	0.023989	0.103366
OG0007822	5	8	-1688.62	0.47418	0.225152	0.225152	0.47418	0.009645	0.011443	0.010206	0.048936	0.02034	0.050825	0.045329	0.103201
OG0007339	5	8	-2956.63	0.10472	0.224333	0.224333	0.10472	0	0.01215	0.001322	0.018594	4e-06	0.054161	0.005892	0.177557
OG0007132	5	8	-877.12	0.0792982	0.224333	0.224333	0.0792982	0.002852	0.009016	0.006441	0.019596	0.035964	0.040188	0.028711	0.247119
OG0007363	5	8	-4050.73	0.176	0.2242	0.2242	0.176	0.00371	0.012038	0.002643	0.031169	0.02108	0.053693	0.011791	0.177097
OG0007599	5	8	-1549.39	0.157479	0.224096	0.224096	0.157479	0.02524	0.014993	0.013833	0.048735	0.160278	0.066906	0.061729	0.309472
OG0007799	5	8	-2876	0.174787	0.223289	0.223289	0.174787	0.006145	0.010733	0.007411	0.022761	0.035159	0.048068	0.033189	0.130223
OG0007146	5	8	-2218.56	0.186476	0.223111	0.223111	0.186476	0.006053	0.009412	0.007581	0.026542	0.032461	0.042187	0.033978	0.142332
OG0007196	5	8	-1348.84	0.213374	0.223057	0.223057	0.213374	0.005262	0.003042	0.00426	0.016715	0.024663	0.013636	0.019098	0.078338
OG0007762	5	8	-2614.28	0.165995	0.222959	0.222959	0.165995	0.003331	0.006878	0.005707	0.0134	0.020065	0.030847	0.025599	0.080725
OG0007015	5	8	-3171.09	0.194526	0.222535	0.222535	0.194526	0.010425	0.005037	0.012146	0.026786	0.053591	0.022635	0.054581	0.137699
OG0007669	5	8	-2138.87	0.0915631	0.222339	0.222339	0.0915631	0.005206	0.007414	0.00616	0.010401	0.056862	0.033345	0.027704	0.113597
OG0007282	5	8	-691.422	0.135192	0.222112	0.222112	0.135192	0.008236	0.009168	0.0083	0.026243	0.060921	0.041277	0.037369	0.194119
OG0007801	5	8	-697.34	0.32432	0.221605	0.221605	0.32432	0.004641	0.00966	0.013773	0.024608	0.014311	0.04359	0.062149	0.075876
OG0007342	5	8	-2121.56	0.122185	0.221322	0.221322	0.122185	0.007736	0.005486	0.005388	0.027061	0.063311	0.024789	0.024343	0.221478
OG0007241	5	8	-6204.08	0.187893	0.220889	0.220889	0.187893	0.00803	0.006335	0.007622	0.02516	0.042737	0.02868	0.034505	0.133905
OG0007806	5	8	-1249.73	0.185089	0.220834	0.220834	0.185089	0.004735	0.011967	0.010563	0.017627	0.025584	0.054189	0.047832	0.095233
OG0006827	5	8	-5623.83	0.206391	0.2208	0.2208	0.206391	0.007222	0.006494	0.007607	0.021771	0.03499	0.029413	0.034453	0.105486
OG0007642	5	8	-590.981	0.158871	0.220397	0.220397	0.158871	0.001399	0.011238	0.013206	0.014894	0.008809	0.050989	0.059917	0.093751
OG0007813	5	8	-2118.63	0.273568	0.219539	0.219539	0.273568	0.012923	0.010589	0.011968	0.022691	0.047238	0.048231	0.054513	0.082946
OG0007341	5	8	-2493.49	0.30518	0.21948	0.21948	0.30518	0.005282	0.006504	0.004041	0.079416	0.017308	0.029634	0.018411	0.260226
OG0007618	5	8	-3870.36	0.294715	0.219033	0.219033	0.294715	0.027923	0.009985	0.004151	0.032574	0.094745	0.045587	0.018949	0.110529
OG0006872	5	8	-2765.59	0.156025	0.218982	0.218982	0.156025	0.003553	0.035537	0.002182	0.041047	0.022772	0.162284	0.009964	0.263082
OG0007334	5	8	-1432.48	0.03269	0.218411	0.218411	0.03269	0.000459	0.014459	0.010618	0.003948	0.014056	0.066201	0.048615	0.120778
OG0007240	5	8	-1583.85	0.0726449	0.218254	0.218254	0.0726449	0.005367	0.009526	0.008517	0.010061	0.073884	0.043647	0.039023	0.138489
OG0007840	5	8	-1818.05	0.10059	0.217771	0.217771	0.10059	0.013715	0.015825	0.014667	0.030389	0.136348	0.072666	0.067349	0.30211
OG0007293	5	8	-1828.73	0.225373	0.217268	0.217268	0.225373	0.003764	0.012646	0.005443	0.022471	0.0167	0.058206	0.025053	0.099705
OG0007389	5	8	-2725.05	0.0914351	0.217226	0.217226	0.0914351	0.004071	0.007781	0.010211	0.01401	0.044528	0.035818	0.047008	0.153223
OG0007539	5	8	-5047.2	0.120779	0.216705	0.216705	0.120779	0.003129	0.009092	0.006668	0.01978	0.025911	0.041953	0.030772	0.163774
OG0007589	5	8	-3399.68	0.208659	0.216632	0.216632	0.208659	0.01126	0.01755	0.011244	0.035698	0.053965	0.081012	0.051904	0.171082
OG0007203	5	8	-2531.61	0.0745788	0.216375	0.216375	0.0745788	0.002569	0.009764	0.008196	0.011205	0.034451	0.045123	0.037878	0.150248
OG0007295	5	8	-964.576	0.155204	0.216344	0.216344	0.155204	0.004896	0.007232	0.008412	0.016692	0.031543	0.033429	0.038881	0.107548
OG0007025	5	8	-1293.14	0.186771	0.216263	0.216263	0.186771	0.002328	0.027697	0.002464	0.045981	0.012462	0.12807	0.011394	0.24619
OG0007667	5	8	-3583.15	0.0766232	0.215969	0.215969	0.0766232	0.003135	0.006108	0.009852	0.011603	0.04091	0.028283	0.045619	0.15143
OG0007248	5	8	-2336.94	0.217402	0.215823	0.215823	0.217402	0.018518	0.012579	0.01117	0.034387	0.085178	0.058283	0.051755	0.158171
OG0007222	5	8	-1459.51	0.284143	0.215139	0.215139	0.284143	0.028122	0.015728	0.010499	0.068963	0.098973	0.073108	0.0488	0.242705
OG0007209	5	8	-2393.65	0.100692	0.214967	0.214967	0.100692	0.005566	0.007638	0.006175	0.012914	0.05528	0.035531	0.028728	0.128251
OG0007780	5	8	-1560.39	0.301552	0.214547	0.214547	0.301552	0.021675	0.012721	0.012806	0.04072	0.071879	0.059291	0.059691	0.135036
OG0007838	5	8	-527.445	0.581458	0.214393	0.214393	0.581458	1e-06	0.057942	1e-06	0.165931	2e-06	0.270259	3e-06	0.28537
OG0007321	5	8	-1665.49	0.145971	0.212337	0.212337	0.145971	0.004501	0.005776	0.008737	0.01585	0.030833	0.027203	0.041146	0.108585
OG0007747	5	8	-918.916	0.0919624	0.212184	0.212184	0.0919624	0.002032	0.018775	0.002679	0.020194	0.022098	0.088485	0.012626	0.219592
OG0007626	5	8	-5593.55	0.055682	0.21153	0.21153	0.055682	0.00169	0.00539	0.004713	0.006202	0.030353	0.025483	0.022281	0.111375
OG0007471	5	8	-3397.18	0.101261	0.211514	0.211514	0.101261	0.00545	0.010385	0.006778	0.011535	0.053825	0.049099	0.032043	0.113915
OG0006780	5	8	-2252.38	0.12253	0.211483	0.211483	0.12253	0.003283	0.00907	0.001427	0.015065	0.026797	0.042886	0.006749	0.122954
OG0007577	5	8	-3532.43	0.163702	0.21116	0.21116	0.163702	0.007142	0.003172	0.007092	0.013771	0.043625	0.015022	0.033588	0.084119
OG0007493	5	8	-418.539	0.135288	0.210641	0.210641	0.135288	0.009935	0.010197	0.012757	0.014234	0.073434	0.048412	0.060565	0.105214
OG0007532	5	8	-893.759	0.0517442	0.209359	0.209359	0.0517442	0.001664	0.005317	0.004867	0.003431	0.032157	0.025397	0.023248	0.066301
OG0006748	5	8	-5494.12	0.124461	0.208982	0.208982	0.124461	0.00501	0.008221	0.00941	0.015648	0.040257	0.039339	0.045028	0.125724
OG0006846	5	8	-2197.31	0.0441491	0.208336	0.208336	0.0441491	0.002312	0.009496	0.015982	0.009729	0.052379	0.045579	0.076712	0.220366
OG0007884	5	8	-2217.15	0.199143	0.207797	0.207797	0.199143	0.003729	0.015404	0.00339	0.028075	0.018726	0.07413	0.016313	0.140979
OG0007764	5	8	-1328.88	0.228017	0.207719	0.207719	0.228017	0.01953	0.018182	0.007567	0.065969	0.085653	0.087534	0.036428	0.289315
OG0006966	5	8	-6060.06	0.170655	0.207383	0.207383	0.170655	0.008136	0.007095	0.011265	0.0278	0.047677	0.034213	0.054319	0.162903
OG0006850	5	8	-1882.51	0.0282766	0.207194	0.207194	0.0282766	0.001595	0.012304	0.006427	0.003814	0.056423	0.059384	0.031021	0.134877
OG0007687	5	8	-1201.23	0.159903	0.206289	0.206289	0.159903	0.006107	0.009045	0.013495	0.024551	0.038192	0.043846	0.065416	0.153538
OG0007574	5	8	-3443.73	0.126044	0.205925	0.205925	0.126044	0.00285	0.009015	0.003316	0.016899	0.022613	0.043777	0.016101	0.134073
OG0006958	5	8	-2965.54	0.218268	0.205907	0.205907	0.218268	0.010352	0.010135	0.010202	0.038909	0.04743	0.04922	0.049546	0.178264
OG0007082	5	8	-1869.17	0.28397	0.205885	0.205885	0.28397	0.005749	0.003792	0.004221	0.032882	0.020244	0.018418	0.0205	0.115795
OG0006840	5	8	-2091.07	0.156238	0.205781	0.205781	0.156238	0.011711	0.010371	0.0177	0.036412	0.074959	0.050397	0.086014	0.233057
OG0006818	5	8	-2884.94	0.0894901	0.20525	0.20525	0.0894901	0.005092	0.008086	0.006644	0.017692	0.056895	0.039398	0.03237	0.197697
OG0006957	5	8	-1235.49	0.138894	0.205148	0.205148	0.138894	0.017918	0.008908	0.006079	0.017997	0.129008	0.04342	0.029632	0.129572
OG0007219	5	8	-748.884	0.0856979	0.204992	0.204992	0.0856979	0.009236	1e-06	0.04372	0.008514	0.107774	4e-06	0.213277	0.099345
OG0007787	5	8	-1549.28	0.13761	0.203448	0.203448	0.13761	0.009864	0.012437	0.008474	0.032715	0.07168	0.061129	0.041652	0.237735
OG0007181	5	8	-1798.72	0.174247	0.203349	0.203349	0.174247	0.004704	0.011073	0.008367	0.026906	0.026997	0.054454	0.041144	0.154414
OG0007292	5	8	-2341.26	0.181543	0.203186	0.203186	0.181543	0.008074	0.011563	0.00773	0.025679	0.044474	0.056907	0.038043	0.14145
OG0007302	5	8	-838.515	0.140854	0.202934	0.202934	0.140854	0.006088	0.00725	0.004598	0.020947	0.04322	0.035728	0.02266	0.148715
OG0007698	5	8	-1673.99	0.174195	0.202351	0.202351	0.174195	0.007503	0.011177	0.003226	0.018918	0.04307	0.055235	0.015942	0.108603
OG0006930	5	8	-1154.61	0.158739	0.202204	0.202204	0.158739	0.010625	0.011781	0.013826	0.026521	0.066932	0.058261	0.068378	0.167073
OG0007280	5	8	-3889.4	0.108308	0.201742	0.201742	0.108308	0.003997	0.007448	0.005808	0.013222	0.036902	0.036916	0.028791	0.122077
OG0007545	5	8	-2475.35	0.086997	0.201602	0.201602	0.086997	0.001829	0.011561	0.004832	0.01518	0.021024	0.057346	0.023966	0.174492
OG0006911	5	8	-1911.21	0.292231	0.201391	0.201391	0.292231	0.006386	0.013041	0.005701	0.046708	0.021853	0.064755	0.028308	0.159831
OG0007356	5	8	-2609.47	0.152902	0.201349	0.201349	0.152902	0.004288	0.006697	0.008178	0.020046	0.028042	0.033262	0.040616	0.131104
OG0007008	5	8	-8233.48	0.245537	0.200905	0.200905	0.245537	0.00667	0.006403	0.006006	0.022291	0.027166	0.031872	0.029894	0.090786
OG0007866	5	8	-590.784	0.199161	0.200872	0.200872	0.199161	0.006	0.018558	0.00872	0.063156	0.030128	0.092385	0.04341	0.317111
OG0006852	5	8	-1001.09	0.151622	0.200824	0.200824	0.151622	1e-06	0.025857	0.002256	0.039212	4e-06	0.128755	0.011233	0.258614
OG0007472	5	8	-1914.16	0.223868	0.200767	0.200767	0.223868	0.009998	0.009408	0.011283	0.013887	0.04466	0.046858	0.056197	0.06203
OG0007218	5	8	-2660.81	0.184616	0.200694	0.200694	0.184616	0.012409	0.005927	0.005299	0.023806	0.067215	0.029531	0.026402	0.128946
OG0007216	5	8	-3563.62	0.116086	0.200643	0.200643	0.116086	0.003912	0.010741	0.010685	0.032994	0.033695	0.053533	0.053255	0.284222
OG0007509	5	8	-2948.95	0.251579	0.200601	0.200601	0.251579	0.016191	0.013857	0.013837	0.037724	0.064356	0.06908	0.06898	0.14995
OG0006781	5	8	-2092.37	0.170161	0.199936	0.199936	0.170161	0.007927	0.006502	0.005757	0.014673	0.046584	0.032518	0.028794	0.086229
OG0007690	5	8	-1803.41	0.105625	0.199847	0.199847	0.105625	0.003376	0.009491	0.007371	0.016235	0.031958	0.047493	0.036884	0.153705
OG0007706	5	8	-1081.21	0.376462	0.199624	0.199624	0.376462	0.005009	0.025196	1e-06	0.047912	0.013306	0.126216	3e-06	0.12727
OG0006830	5	8	-1724.83	0.140104	0.199587	0.199587	0.140104	0.005755	0.004415	0.007286	0.018192	0.041078	0.022122	0.036504	0.129849
OG0007076	5	8	-813.607	0.112919	0.199553	0.199553	0.112919	0.006085	0.01087	0.00679	0.014197	0.053884	0.05447	0.034025	0.12573
OG0007634	5	8	-3223.45	0.146053	0.199424	0.199424	0.146053	0.004362	0.00529	0.00465	0.022214	0.029867	0.026527	0.023319	0.152097
OG0007419	5	8	-1747.18	0.166291	0.198989	0.198989	0.166291	0.009263	0.006154	0.006594	0.029271	0.055704	0.030929	0.033136	0.176023
OG0007386	5	8	-2311.95	0.168929	0.198988	0.198988	0.168929	0.004542	0.007908	0.006169	0.023573	0.026884	0.039743	0.031001	0.139545
OG0007446	5	8	-3430.95	0.0830311	0.198689	0.198689	0.0830311	0.001074	0.007258	0.001846	0.009304	0.012931	0.03653	0.009292	0.11205
OG0007447	5	8	-2679.37	0.244073	0.198404	0.198404	0.244073	0.006843	0.007914	0.003733	0.022849	0.028037	0.03989	0.018815	0.093615
OG0007154	5	8	-1426.75	0.069522	0.198255	0.198255	0.069522	0.000752	0.053926	0.011513	0.022747	0.010811	0.272005	0.05807	0.327193
OG0007506	5	8	-2427.23	0.231088	0.198225	0.198225	0.231088	0.008578	0.009863	0.003947	0.039729	0.037119	0.049759	0.019914	0.17192
OG0007254	5	8	-2080.06	0.177398	0.198198	0.198198	0.177398	0.007256	0.007736	0.003514	0.015089	0.0409	0.039034	0.017727	0.085055
OG0007748	5	8	-1233.21	0.123573	0.197995	0.197995	0.123573	0.003766	0.007914	0.01108	0.013557	0.030476	0.03997	0.055959	0.109711
OG0007111	5	8	-2259.1	0.134246	0.197851	0.197851	0.134246	0.00438	0.01171	0.007933	0.015773	0.032628	0.059186	0.040097	0.117493
OG0007477	5	8	-1067.98	0.0647593	0.197594	0.197594	0.0647593	0.00249	0.017303	0.006058	0.016928	0.038457	0.08757	0.030659	0.261404
OG0007173	5	8	-4301.86	0.117701	0.197519	0.197519	0.117701	0.005766	0.007329	0.006735	0.016574	0.048992	0.037106	0.034096	0.140817
OG0007514	5	8	-2359.3	0.195003	0.197354	0.197354	0.195003	0.00378	0.012586	0.003016	0.026197	0.019383	0.063776	0.015283	0.13434
OG0006972	5	8	-2689.65	0.0269465	0.197104	0.197104	0.0269465	0.001133	0.004678	0.006087	0.004004	0.042047	0.023732	0.030882	0.148602
OG0007536	5	8	-1224.49	0.210294	0.196284	0.196284	0.210294	0.006644	0.009118	0.001344	0.041119	0.031595	0.046454	0.006848	0.19553
OG0007483	5	8	-2122.95	0.126301	0.196125	0.196125	0.126301	0.004225	0.009266	0.007433	0.009344	0.03345	0.047244	0.037898	0.073978
OG0007005	5	8	-462.384	1.14732	0.195834	0.195834	1.14732	1e-06	0.027886	1e-06	0.082829	1e-06	0.142397	3e-06	0.072193
OG0006897	5	8	-4681.34	0.138889	0.195161	0.195161	0.138889	0.0042	0.008072	0.005269	0.022065	0.030237	0.041361	0.027	0.158867
OG0007588	5	8	-9538.78	0.133533	0.194912	0.194912	0.133533	0.003685	0.00461	0.006026	0.011819	0.027598	0.023651	0.030917	0.088506
OG0007289	5	8	-2879.4	0.296702	0.194323	0.194323	0.296702	0.007381	0.007616	0.007516	0.060381	0.024876	0.039195	0.038676	0.203507
OG0006906	5	8	-4961.66	0.116918	0.193966	0.193966	0.116918	0.005138	0.015172	0.00514	0.017029	0.043941	0.078218	0.026499	0.145645
OG0007245	5	8	-1828.58	0.236652	0.193178	0.193178	0.236652	0.016573	0.004084	0.009235	0.024147	0.070031	0.02114	0.047804	0.102036
OG0007820	5	8	-1474.83	0.310588	0.193128	0.193128	0.310588	0.002531	0.014442	0.001167	0.059172	0.008148	0.07478	0.006041	0.190517
OG0007856	5	8	-2849.37	0.311496	0.193091	0.193091	0.311496	0.015047	0.010782	0.010601	0.052793	0.048304	0.055838	0.054904	0.169483
OG0007106	5	8	-6649.5	0.0685406	0.193046	0.193046	0.0685406	0.004073	0.005667	0.004409	0.008748	0.059421	0.029354	0.022837	0.127628
OG0007448	5	8	-2140.72	0.089202	0.193003	0.193003	0.089202	0.004742	0.008372	0.006755	0.015413	0.053159	0.043376	0.034999	0.172785
OG0006913	5	8	-959.834	0.31312	0.192498	0.192498	0.31312	0.001165	0.018553	0.002518	0.033958	0.003721	0.096379	0.013082	0.108452
OG0007023	5	8	-965.64	0.32218	0.191728	0.191728	0.32218	0.01761	0.016138	0.016784	0.086267	0.05466	0.084172	0.087541	0.267762
OG0007409	5	8	-1986.93	0.0870484	0.191628	0.191628	0.0870484	0.003648	0.005112	0.008785	0.010719	0.041906	0.026678	0.045846	0.123143
OG0006951	5	8	-3938.15	0.144323	0.191091	0.191091	0.144323	0.004436	0.007847	0.00375	0.019299	0.030734	0.041062	0.019625	0.133719
OG0007620	5	8	-2326.66	0.0800135	0.190951	0.190951	0.0800135	0.003033	0.004827	0.005585	0.009392	0.037907	0.025277	0.029248	0.117383
OG0006808	5	8	-1485.35	0.0676431	0.190808	0.190808	0.0676431	0	0.012083	1e-06	0.012164	4e-06	0.063324	3e-06	0.179828
OG0007287	5	8	-2041.84	0.0959471	0.190681	0.190681	0.0959471	0.003219	0.008575	0.007471	0.022216	0.033553	0.044972	0.039182	0.231542
OG0007649	5	8	-1050.96	0.311501	0.190425	0.190425	0.311501	0.010971	0.010863	0.006947	0.023632	0.03522	0.057047	0.03648	0.075864
OG0006721	5	8	-2302.79	0.140843	0.190395	0.190395	0.140843	0.002784	0.012219	0.003881	0.033231	0.019768	0.064176	0.020385	0.235945
OG0007423	5	8	-777.338	0.10912	0.189726	0.189726	0.10912	0.008299	0.004647	0.00568	0.013133	0.076053	0.024494	0.029938	0.12035
OG0007839	5	8	-3492.14	0.160404	0.189701	0.189701	0.160404	0.004094	0.006166	0.003775	0.014051	0.025522	0.032506	0.019901	0.087597
OG0007464	5	8	-1741.39	0.125806	0.189471	0.189471	0.125806	0.006585	0.010749	0.006141	0.021059	0.052339	0.05673	0.032409	0.167391
OG0006889	5	8	-3647.62	0.16187	0.188262	0.188262	0.16187	0.00805	0.007227	0.01085	0.016116	0.049731	0.03839	0.05763	0.099562
OG0007864	5	8	-3778.6	0.165845	0.187561	0.187561	0.165845	0.007381	0.00782	0.009228	0.022415	0.044506	0.041694	0.0492	0.135157
OG0007027	5	8	-3738.86	0.163334	0.187519	0.187519	0.163334	0.005625	0.007891	0.00564	0.016776	0.034438	0.042079	0.030074	0.102708
OG0007550	5	8	-2746.77	0.234786	0.187476	0.187476	0.234786	0.002745	0.017315	0.00421	0.029086	0.011692	0.09236	0.022457	0.123885
OG0006747	5	8	-1857.05	0.211448	0.186829	0.186829	0.211448	0.004385	0.003414	0.007021	0.020512	0.02074	0.018275	0.03758	0.097005
OG0007443	5	8	-3617.24	0.215857	0.186632	0.186632	0.215857	0.013792	0.011848	0.007154	0.031218	0.063896	0.063481	0.038334	0.144625
OG0007740	5	8	-6153.75	0.169117	0.186481	0.186481	0.169117	0.008847	0.008106	0.003697	0.021062	0.052315	0.043468	0.019824	0.124542
OG0007796	5	8	-3209.78	0.12112	0.18631	0.18631	0.12112	0.006828	0.005119	0.01058	0.020187	0.056376	0.027475	0.056786	0.166673
OG0007688	5	8	-4556.61	0.173254	0.185248	0.185248	0.173254	0.007214	0.008435	0.008925	0.021579	0.041638	0.045531	0.048178	0.124551
OG0007205	5	8	-2257.81	0.217013	0.184916	0.184916	0.217013	0.006959	0.004891	0.011019	0.030556	0.032069	0.026447	0.059588	0.140803
OG0007726	5	8	-2337.15	0.169832	0.184828	0.184828	0.169832	1e-06	0.024325	1e-06	0.054511	3e-06	0.131606	3e-06	0.320968
OG0007730	5	8	-861.954	0.144646	0.184613	0.184613	0.144646	0.012856	0.017767	0.002333	0.033322	0.088876	0.096239	0.012639	0.230369
OG0007247	5	8	-844.885	0.116822	0.184471	0.184471	0.116822	0.002951	0.008179	0.002845	0.011418	0.025264	0.044339	0.015425	0.097736
OG0007354	5	8	-3230.52	0.169569	0.184305	0.184305	0.169569	0.008957	0.009428	0.011896	0.024244	0.05282	0.051152	0.064546	0.142971
OG0006800	5	8	-2514.18	0.269391	0.184259	0.184259	0.269391	0.01101	0.005567	0.007201	0.042866	0.040872	0.030211	0.039079	0.159122
OG0007694	5	8	-2010.5	0.0967159	0.182968	0.182968	0.0967159	0	0.013098	1e-06	0.036958	4e-06	0.071589	3e-06	0.382125
OG0007512	5	8	-1102.39	0.137956	0.182628	0.182628	0.137956	0.004825	0.007357	0.005389	0.020682	0.034972	0.040285	0.02951	0.149919
OG0006874	5	8	-1121.55	0.0495221	0.182566	0.182566	0.0495221	0.001966	0.002318	0.009159	0.012725	0.039692	0.012698	0.050169	0.256954
OG0007430	5	8	-1668.17	0.0743081	0.182209	0.182209	0.0743081	0.002295	0.005185	0.003989	0.006937	0.030882	0.028454	0.021891	0.093348
OG0007496	5	8	-1224.36	0.304879	0.182204	0.182204	0.304879	0.002664	0.005239	0.000662	0.030476	0.008738	0.028755	0.003632	0.099962
OG0007284	5	8	-1037.54	0.234008	0.18198	0.18198	0.234008	0.002122	0.013081	0.003859	0.050853	0.009068	0.071879	0.021205	0.217312
OG0007454	5	8	-5063.25	0.216617	0.181618	0.181618	0.216617	0.006903	0.005412	0.003988	0.018739	0.031865	0.029799	0.021959	0.086508
OG0007013	5	8	-3150.74	0.216135	0.181278	0.181278	0.216135	0.000999	0.017501	1e-06	0.059983	0.004623	0.096542	3e-06	0.277524
OG0007831	5	8	-1265.83	0.148061	0.180947	0.180947	0.148061	0.004241	0.008351	0.005218	0.016818	0.028643	0.04615	0.028834	0.113586
OG0007530	5	8	-1623.58	0.143787	0.180516	0.180516	0.143787	0.002016	0.024587	0.000523	0.030772	0.014022	0.136205	0.002899	0.214011
OG0007679	5	8	-2947.11	0.0884602	0.18043	0.18043	0.0884602	0.012713	0.011011	0.00983	0.022553	0.143715	0.061028	0.054478	0.254956
OG0007307	5	8	-1303.9	0.206787	0.180285	0.180285	0.206787	0.013597	0.008065	0.016124	0.043699	0.065756	0.044737	0.089436	0.211326
OG0007596	5	8	-1261.37	0.0780399	0.180136	0.180136	0.0780399	0.005279	0.0062	0.005188	0.008845	0.067651	0.034419	0.028799	0.113334
OG0006825	5	8	-2287.65	0.260834	0.180114	0.180114	0.260834	0.006722	0.007593	0.007693	0.032976	0.025772	0.042157	0.042711	0.126427
OG0007858	5	8	-3439.09	0.101009	0.180052	0.180052	0.101009	0.005855	0.005834	0.011159	0.010897	0.057961	0.032402	0.061975	0.10788
OG0007644	5	8	-3395.96	0.130004	0.179176	0.179176	0.130004	0.003727	0.004692	0.004643	0.015618	0.02867	0.026188	0.025914	0.120138
OG0007366	5	8	-3620.4	0.188243	0.177642	0.177642	0.188243	0.009339	0.007213	0.008326	0.036634	0.049611	0.040607	0.046872	0.19461
OG0007710	5	8	-2241.72	0.0639554	0.177239	0.177239	0.0639554	0.002743	0.008379	0.003554	0.01097	0.042885	0.047278	0.02005	0.171528
OG0006784	5	8	-859.179	0.0764567	0.177204	0.177204	0.0764567	0.002047	0.010707	0.006506	0.013317	0.026771	0.060423	0.036713	0.174182
OG0007332	5	8	-1997.68	0.180684	0.177183	0.177183	0.180684	1e-06	0.021844	1e-06	0.039508	3e-06	0.123283	3e-06	0.218658
OG0006987	5	8	-968.401	0.0810774	0.176293	0.176293	0.0810774	0.004283	0.021606	0.00572	0.026805	0.052822	0.122558	0.032448	0.330612
OG0007490	5	8	-2775.21	0.0906484	0.176207	0.176207	0.0906484	0.001938	0.005884	0.00153	0.013378	0.021375	0.033395	0.008684	0.14758
OG0006792	5	8	-1196.91	0.210779	0.175993	0.175993	0.210779	0.003121	0.007829	0.003942	0.029646	0.014808	0.044486	0.022401	0.14065
OG0007061	5	8	-4309.37	0.153588	0.175708	0.175708	0.153588	0.005362	0.007419	0.006496	0.017795	0.034909	0.042222	0.036969	0.115861
OG0006954	5	8	-839.642	0.0753955	0.17566	0.17566	0.0753955	0.002668	0.012316	0.003427	0.014882	0.035393	0.070114	0.019512	0.197384
OG0007635	5	8	-908.885	0.180508	0.175276	0.175276	0.180508	0.011935	0.011244	0.01755	0.035878	0.066121	0.064148	0.100128	0.198763
OG0007719	5	8	-2010.8	0.160153	0.174788	0.174788	0.160153	0.010955	0.007283	0.008348	0.018325	0.068405	0.041665	0.047763	0.11442
OG0006786	5	8	-3330.11	0.115681	0.17456	0.17456	0.115681	0.004711	0.005748	0.005439	0.013708	0.040727	0.03293	0.031158	0.1185
OG0006984	5	8	-3071.44	0.152085	0.173785	0.173785	0.152085	0.00803	0.013392	0.008963	0.025693	0.052801	0.077062	0.051573	0.168941
OG0006864	5	8	-2216.91	0.0774413	0.173696	0.173696	0.0774413	0.001956	0.009506	0.002918	0.009342	0.025257	0.054725	0.016802	0.120633
OG0007709	5	8	-3077.87	0.189994	0.173319	0.173319	0.189994	0.012338	0.015409	0.010742	0.057527	0.064941	0.088907	0.061977	0.302785
OG0007349	5	8	-583.117	0.319118	0.172245	0.172245	0.319118	0.015286	0.00606	0.008285	0.021939	0.0479	0.035182	0.0481	0.068749
OG0007898	5	8	-2187.51	0.176862	0.171988	0.171988	0.176862	0.009816	0.00737	0.008381	0.042392	0.055502	0.042854	0.04873	0.239687
OG0007861	5	8	-5187.81	0.0989687	0.171678	0.171678	0.0989687	0.003148	0.005196	0.005149	0.012283	0.031813	0.030266	0.029991	0.124107
OG0006724	5	8	-1129.52	0.174312	0.17093	0.17093	0.174312	0.010991	0.009284	0.006319	0.025814	0.063055	0.054312	0.036969	0.148092
OG0006861	5	8	-7176.08	0.144881	0.170096	0.170096	0.144881	0.003523	0.00392	0.004347	0.01911	0.024317	0.023046	0.025558	0.131898
OG0007414	5	8	-1453.11	0.0869038	0.169823	0.169823	0.0869038	0	0.01867	1e-06	0.02946	4e-06	0.109939	4e-06	0.338992
OG0007520	5	8	-4445.04	0.122168	0.169645	0.169645	0.122168	0.003998	0.003858	0.004543	0.01129	0.032727	0.022741	0.026778	0.092416
OG0007467	5	8	-4428.47	0.0969105	0.169516	0.169516	0.0969105	0.0014	0.005032	0.006146	0.009648	0.014443	0.029687	0.036259	0.099554
OG0006858	5	8	-8180.43	0.192749	0.16934	0.16934	0.192749	0.005867	0.004831	0.005402	0.022268	0.030436	0.028528	0.0319	0.115527
OG0007367	5	8	-2918.79	0.275747	0.169014	0.169014	0.275747	0.005383	0.012743	0.001501	0.048642	0.019522	0.075393	0.008882	0.176401
OG0006841	5	8	-3619.6	0.0775484	0.168963	0.168963	0.0775484	0.004334	0.007093	0.007819	0.00889	0.055885	0.04198	0.046277	0.114632
OG0007086	5	8	-6319.58	0.137664	0.167364	0.167364	0.137664	0.006102	0.005889	0.005929	0.016404	0.044322	0.035185	0.035425	0.119162
OG0007250	5	8	-765.737	0.275739	0.167336	0.167336	0.275739	0.00887	0.009458	0.011591	0.031447	0.032167	0.056523	0.069265	0.114047
OG0006901	5	8	-763.572	0.0713662	0.166834	0.166834	0.0713662	0.00117	0.010208	0.002016	0.011628	0.01639	0.061189	0.012085	0.162938
OG0006745	5	8	-1229.12	0.135368	0.166533	0.166533	0.135368	1e-06	0.019074	1e-06	0.037999	4e-06	0.114536	4e-06	0.280707
OG0007189	5	8	-3617.22	0.119227	0.166214	0.166214	0.119227	0.006658	0.00645	0.008406	0.017765	0.055847	0.038805	0.050574	0.149006
OG0007601	5	8	-2658.61	0.0724965	0.166136	0.166136	0.0724965	0.007524	0.008364	0.014073	0.014429	0.103788	0.050346	0.084709	0.199037
OG0007169	5	8	-3069.06	0.121141	0.165968	0.165968	0.121141	0.002362	0.004272	0.004437	0.009038	0.019496	0.02574	0.026732	0.074611
OG0007411	5	8	-1065.99	0.221316	0.165655	0.165655	0.221316	0.008878	0.004911	0.004047	0.058838	0.040114	0.029645	0.024429	0.265857
OG0007742	5	8	-1789.55	0.0874851	0.165613	0.165613	0.0874851	0.004503	0.014745	0.002176	0.027651	0.051467	0.089032	0.013141	0.316068
OG0007581	5	8	-1657.68	0.119574	0.164786	0.164786	0.119574	0.00367	0.004699	0.003574	0.014623	0.030692	0.028515	0.021687	0.122291
OG0007692	5	8	-1877.93	0.170458	0.164218	0.164218	0.170458	0.001888	0.018387	0.002405	0.047032	0.011074	0.111966	0.014643	0.275912
OG0007571	5	8	-1668.18	0.117116	0.163913	0.163913	0.117116	0.005628	0.005393	0.005978	0.018779	0.048054	0.0329	0.036469	0.160342
OG0007565	5	8	-2793.31	0.150793	0.162639	0.162639	0.150793	0.003283	0.013404	0.003236	0.030579	0.021773	0.082416	0.019898	0.202792
OG0007593	5	8	-2102.18	0.111529	0.162441	0.162441	0.111529	0.004297	0.006026	0.002876	0.013096	0.038525	0.037099	0.017704	0.11742
OG0007002	5	8	-3122.72	0.170166	0.161868	0.161868	0.170166	0.004773	0.007047	0.006385	0.019748	0.028052	0.043534	0.039444	0.11605
OG0006870	5	8	-4241.18	0.177434	0.161729	0.161729	0.177434	0.006585	0.004521	0.007059	0.019754	0.03711	0.027953	0.043648	0.111333
OG0007122	5	8	-1379.68	0.0497773	0.161594	0.161594	0.0497773	0.002485	0.013775	0.007129	0.009103	0.049914	0.085247	0.044115	0.182882
OG0007474	5	8	-913.705	0.223547	0.161479	0.161479	0.223547	0.007209	0.007763	0.004961	0.030127	0.032248	0.048072	0.030724	0.134768
OG0007078	5	8	-1048.87	0.507486	0.161393	0.161393	0.507486	0.035096	0.009153	0.00649	0.086485	0.069158	0.056715	0.040213	0.170419
OG0007516	5	8	-3289.6	0.319529	0.161365	0.161365	0.319529	0.014074	0.008367	0.003153	0.03637	0.044046	0.05185	0.019542	0.113825
OG0007854	5	8	-716.931	0.157466	0.161282	0.161282	0.157466	0.003397	0.007148	0.002275	0.023494	0.021574	0.044321	0.014104	0.149197
OG0006961	5	8	-553.754	0.23233	0.161182	0.161182	0.23233	0.003499	0.019142	1e-06	0.040432	0.01506	0.11876	3e-06	0.17403
OG0006773	5	8	-903.813	0.0340388	0.160742	0.160742	0.0340388	0.00134	0.003489	0.006391	0.005316	0.039356	0.021707	0.03976	0.156171
OG0007723	5	8	-1320.46	0.14794	0.160598	0.160598	0.14794	0.0019	0.006422	0.010043	0.012279	0.012841	0.039988	0.062538	0.083
OG0007182	5	8	-1155.73	0.0623316	0.160274	0.160274	0.0623316	0.00344	0.009855	0.00443	0.01066	0.055184	0.061486	0.027639	0.171017
OG0006862	5	8	-662.485	0.0710893	0.160155	0.160155	0.0710893	0.003289	0.028646	0.002506	0.039906	0.046262	0.178864	0.015646	0.561349
OG0006848	5	8	-3853.69	0.084419	0.159412	0.159412	0.084419	0.003791	0.00779	0.004491	0.015181	0.044904	0.048864	0.028171	0.179827
OG0006989	5	8	-5192.92	0.15056	0.159213	0.159213	0.15056	0.008319	0.004492	0.007062	0.018003	0.055252	0.028212	0.044357	0.119571
OG0007567	5	8	-2958.42	0.167418	0.159186	0.159186	0.167418	0.007352	0.004373	0.005506	0.015609	0.043915	0.027473	0.034588	0.093237
OG0007882	5	8	-1884.83	0.0644355	0.158817	0.158817	0.0644355	0.003515	0.004811	0.004826	0.005314	0.05455	0.030292	0.030389	0.082469
OG0007833	5	8	-7662.88	0.129916	0.158642	0.158642	0.129916	0.005145	0.003775	0.005335	0.013635	0.039604	0.023796	0.033627	0.104955
OG0007315	5	8	-1574.88	0.131263	0.158413	0.158413	0.131263	0.005027	0.006247	0.006531	0.023777	0.038298	0.039438	0.041229	0.181139
OG0007713	5	8	-5871.36	0.105123	0.15827	0.15827	0.105123	0.002527	0.010218	0.002376	0.018682	0.024035	0.064563	0.015015	0.177718
OG0007266	5	8	-1981.8	0.14618	0.158221	0.158221	0.14618	0.005505	0.005198	0.00311	0.018759	0.037657	0.032855	0.019655	0.12833
OG0007371	5	8	-4533.52	0.0709778	0.15768	0.15768	0.0709778	0.003018	0.005364	0.003961	0.00607	0.04252	0.03402	0.025121	0.085517
OG0006880	5	8	-2988.32	0.0280277	0.157642	0.157642	0.0280277	0.000572	0.00481	0.00284	0.003918	0.02042	0.030514	0.018014	0.139783
OG0007223	5	8	-4450.39	0.178449	0.157547	0.157547	0.178449	0.009898	0.007141	0.005363	0.028796	0.055469	0.045327	0.034042	0.161369
OG0006788	5	8	-2565.91	0.139085	0.157464	0.157464	0.139085	0.00544	0.005911	0.005004	0.012661	0.039112	0.037536	0.031779	0.091031
OG0006779	5	8	-4711.68	0.0873442	0.157186	0.157186	0.0873442	0.004812	0.008418	0.007959	0.012031	0.055096	0.053556	0.050635	0.137741
OG0007803	5	8	-1132.91	0.129227	0.157112	0.157112	0.129227	0.009944	0.009728	0.011106	0.018517	0.076949	0.061919	0.070689	0.143294
OG0007887	5	8	-807.807	0.147919	0.157012	0.157012	0.147919	0.005322	0.00971	0.002962	0.017973	0.035977	0.061844	0.018864	0.121505
OG0007502	5	8	-1715.56	0.22807	0.156455	0.156455	0.22807	0.003961	0.018168	0.004477	0.036572	0.017368	0.116124	0.028616	0.160354
OG0007058	5	8	-1801	0.014355	0.155764	0.155764	0.014355	0.000361	0.026185	0.002663	0.004126	0.025157	0.168107	0.017099	0.287428
OG0006982	5	8	-2143.52	0.14054	0.155649	0.155649	0.14054	0.004887	0.00491	0.005268	0.017961	0.034774	0.031548	0.033848	0.127797
OG0007112	5	8	-1477.62	0.0812205	0.155491	0.155491	0.0812205	0.003522	0.006679	0.004326	0.008349	0.043362	0.042957	0.027823	0.102794
OG0007398	5	8	-1409.99	0.279252	0.154959	0.154959	0.279252	0.016866	0.008391	0.008402	0.031892	0.060396	0.054148	0.054219	0.114206
OG0007213	5	8	-3394.62	0.0996501	0.154845	0.154845	0.0996501	0.004279	0.004495	0.006632	0.019859	0.042937	0.029026	0.04283	0.199284
OG0007784	5	8	-1843.52	0.16443	0.154838	0.154838	0.16443	0.001495	0.006269	1e-06	0.012911	0.009093	0.040488	3e-06	0.078517
OG0007184	5	8	-2163.85	0.143911	0.154766	0.154766	0.143911	0.0059	0.005317	0.003501	0.024742	0.041	0.034358	0.022621	0.171923
OG0007612	5	8	-2292.02	0.0837335	0.154564	0.154564	0.0837335	0.004068	0.007813	0.004417	0.014027	0.048585	0.050547	0.028574	0.167515
OG0006735	5	8	-874.758	0.179944	0.154238	0.154238	0.179944	1e-06	0.015683	1e-06	0.051441	3e-06	0.101682	3e-06	0.285871
OG0006816	5	8	-845.86	0.191074	0.154061	0.154061	0.191074	1e-06	0.012452	1e-06	0.038407	3e-06	0.080826	3e-06	0.201007
OG0007255	5	8	-2687.95	0.0755516	0.154019	0.154019	0.0755516	0.002528	0.005162	0.002256	0.005856	0.033463	0.033518	0.014645	0.077513
OG0007827	5	8	-2186.18	0.140373	0.153931	0.153931	0.140373	0.004278	0.003861	0.004042	0.018938	0.030477	0.025082	0.026259	0.134913
OG0006867	5	8	-1166.25	0.151212	0.153844	0.153844	0.151212	0.001485	0.007594	0.004264	0.023987	0.009819	0.04936	0.027718	0.15863
OG0006738	5	8	-2318.33	0.206341	0.153816	0.153816	0.206341	0.01539	0.009818	0.013375	0.032225	0.074585	0.063828	0.086958	0.156175
OG0007162	5	8	-4195.79	0.0713508	0.153634	0.153634	0.0713508	0.001505	0.002724	0.003071	0.008709	0.021091	0.017732	0.019992	0.122062
OG0007428	5	8	-1572.92	0.20793	0.153626	0.153626	0.20793	0.004004	0.007631	0.004123	0.054218	0.019254	0.049675	0.026837	0.260751
OG0007094	5	8	-1487.31	0.0159412	0.15357	0.15357	0.0159412	0.000373	0.005376	0.001779	0.002298	0.023398	0.035007	0.011584	0.144126
OG0007624	5	8	-1980.18	0.125115	0.153216	0.153216	0.125115	0.003741	0.003706	0.003477	0.009104	0.029904	0.024187	0.022695	0.072767
OG0007633	5	8	-1396.98	0.114365	0.15223	0.15223	0.114365	0.00271	0.007085	0.001669	0.020703	0.023695	0.04654	0.010961	0.181026
OG0006921	5	8	-3214.12	0.105303	0.152209	0.152209	0.105303	0.005747	0.007219	0.005414	0.013224	0.054577	0.047431	0.035567	0.125582
OG0006798	5	8	-906.878	0.20916	0.151993	0.151993	0.20916	0.002935	0.004031	0.008932	0.014125	0.014034	0.026523	0.058765	0.06753
OG0006794	5	8	-2676.33	0.142896	0.15184	0.15184	0.142896	0.007019	0.005252	0.005123	0.015777	0.049122	0.034587	0.033737	0.11041
OG0007863	5	8	-686.476	0.0975911	0.151241	0.151241	0.0975911	0.010799	0.002961	0.003807	0.017977	0.110656	0.01958	0.02517	0.184206
OG0007252	5	8	-1304.46	0.081935	0.151192	0.151192	0.081935	0.007323	0.006951	0.009625	0.015329	0.089375	0.045972	0.063661	0.18709
OG0006797	5	8	-5634.77	0.153426	0.151175	0.151175	0.153426	0.005766	0.008506	0.006427	0.022622	0.03758	0.056267	0.042512	0.147449
OG0007141	5	8	-2337.39	0.100798	0.150488	0.150488	0.100798	0.003336	0.004329	0.003747	0.010191	0.033099	0.02877	0.024898	0.101103
OG0006962	5	8	-6145.27	0.128527	0.150294	0.150294	0.128527	0.00049	0.008753	0.000859	0.019723	0.003814	0.058241	0.005715	0.153452
OG0007711	5	8	-669.93	0.0125731	0.150175	0.150175	0.0125731	0.001225	0.003389	0.005932	0.001745	0.097449	0.022568	0.039501	0.138777
OG0007263	5	8	-3327.45	0.0888938	0.150092	0.150092	0.0888938	0.003689	0.004713	0.010698	0.010215	0.041494	0.031404	0.071276	0.114909
OG0007743	5	8	-3040.74	0.181842	0.150042	0.150042	0.181842	1e-06	0.012002	1e-06	0.036005	3e-06	0.079989	4e-06	0.198
OG0007347	5	8	-1631.34	0.122207	0.150025	0.150025	0.122207	0.00346	0.016703	0.000978	0.018823	0.02831	0.111338	0.006517	0.154029
OG0006935	5	8	-13498.2	0.171042	0.149194	0.149194	0.171042	0.005455	0.00455	0.003721	0.017023	0.031891	0.0305	0.024943	0.099524
OG0007783	5	8	-1361.15	0.123824	0.148541	0.148541	0.123824	0.003474	0.007045	0.004077	0.015781	0.028054	0.047431	0.027449	0.127447
OG0007275	5	8	-4456.36	0.203806	0.148365	0.148365	0.203806	0.003525	0.006218	0.004109	0.019482	0.017294	0.041911	0.027696	0.095591
OG0007385	5	8	-2040.29	0.156013	0.148251	0.148251	0.156013	0.009297	0.003103	0.002764	0.019429	0.059591	0.020932	0.018644	0.124534
OG0007880	5	8	-1618.23	0.0622245	0.148041	0.148041	0.0622245	0.002879	0.008238	0.002201	0.00569	0.04627	0.055645	0.014868	0.09144
OG0006782	5	8	-844.899	0.0809196	0.147433	0.147433	0.0809196	0	0.012956	1e-06	0.015389	5e-06	0.087874	4e-06	0.19018
OG0007377	5	8	-2674.33	0.183208	0.147067	0.147067	0.183208	0.005432	0.00566	0.00506	0.019471	0.029649	0.038489	0.034406	0.106279
OG0007108	5	8	-3047.12	0.0370327	0.147011	0.147011	0.0370327	0.00139	0.006489	0.005767	0.008513	0.037542	0.044142	0.03923	0.229867
OG0007019	5	8	-1413.49	0.0762488	0.146837	0.146837	0.0762488	0.000988	0.006695	0.000534	0.007484	0.012961	0.045592	0.003634	0.098158
OG0007127	5	8	-795.325	0.394386	0.14683	0.14683	0.394386	0.021946	0.010826	0.0072	0.041202	0.055647	0.073733	0.049037	0.104472
OG0007816	5	8	-801.001	0.322243	0.146301	0.146301	0.322243	0.010225	0.004631	0.008004	0.030441	0.031731	0.031657	0.05471	0.094465
OG0007372	5	8	-800.299	0.300038	0.146237	0.146237	0.300038	0.049255	0.01325	0.016182	0.086162	0.164162	0.090609	0.110659	0.287171
OG0006734	5	8	-2554.42	0.0959838	0.146111	0.146111	0.0959838	0.007883	0.012355	0.008312	0.018178	0.082133	0.084558	0.056888	0.189383
OG0007397	5	8	-3565.25	0.242725	0.145627	0.145627	0.242725	0.010297	0.004875	0.004056	0.037667	0.042422	0.033475	0.027854	0.155185
OG0006821	5	8	-2406.58	0.150129	0.145112	0.145112	0.150129	0.012953	0.009494	0.010309	0.02854	0.086282	0.065425	0.071044	0.190102
OG0007017	5	8	-2132.67	0.0945877	0.14495	0.14495	0.0945877	0.002317	0.002771	0.004779	0.00961	0.024493	0.019119	0.032969	0.101603
OG0007102	5	8	-4751.41	0.0998467	0.144351	0.144351	0.0998467	0.002584	0.004074	0.003485	0.008784	0.025883	0.028223	0.024142	0.087979
OG0007104	5	8	-519.399	0.206525	0.143979	0.143979	0.206525	0.002839	0.006434	0.002574	0.015063	0.013746	0.044687	0.017876	0.072936
OG0006756	5	8	-5147.61	0.114754	0.143669	0.143669	0.114754	0.005293	0.004396	0.005527	0.013651	0.046125	0.030599	0.038467	0.118957
OG0007674	5	8	-840.591	0.290927	0.143396	0.143396	0.290927	1e-06	0.01433	1e-06	0.049216	3e-06	0.099933	4e-06	0.169171
OG0007056	5	8	-3019.72	0.073751	0.143219	0.143219	0.073751	0.002075	0.00304	0.002124	0.011107	0.028137	0.021227	0.01483	0.150599
OG0007258	5	8	-5437.23	0.0968204	0.142841	0.142841	0.0968204	0.003309	0.003327	0.00568	0.009593	0.034174	0.023292	0.039767	0.09908
OG0006909	5	8	-4214.18	0.111947	0.142681	0.142681	0.111947	0.007848	0.009383	0.006907	0.015782	0.0701	0.065763	0.048408	0.140974
OG0007211	5	8	-3685.93	0.0982683	0.141666	0.141666	0.0982683	0.002881	0.005486	0.003964	0.010412	0.029321	0.038725	0.027983	0.105957
OG0006878	5	8	-685.925	0.0747477	0.141451	0.141451	0.0747477	0.001971	0.007654	0.007194	0.012782	0.026362	0.05411	0.050857	0.170998
OG0007883	5	8	-1804.36	0.037935	0.141449	0.141449	0.037935	0.00248	0.005966	0.004367	0.006308	0.065372	0.042177	0.030874	0.166281
OG0007412	5	8	-1747.06	0.125066	0.140276	0.140276	0.125066	0.006527	0.008921	0.005732	0.029159	0.052192	0.063593	0.040865	0.233147
OG0007325	5	8	-763.817	0.0115512	0.140192	0.140192	0.0115512	0.000415	0.012865	0.001703	0.006278	0.0359	0.09177	0.012146	0.543487
OG0006768	5	8	-2809.33	0.109636	0.140141	0.140141	0.109636	0.005784	0.007669	0.006989	0.015315	0.052759	0.054721	0.049868	0.139688
OG0007585	5	8	-1326	0.16038	0.139739	0.139739	0.16038	0.00402	0.003256	0.001838	0.016179	0.025065	0.023301	0.013152	0.100879
OG0006819	5	8	-1183.04	0.363176	0.139547	0.139547	0.363176	0.008184	0.007842	0.003353	0.038238	0.022534	0.056194	0.024027	0.105289
OG0007725	5	8	-654.677	0.219259	0.139394	0.139394	0.219259	0.003059	0.007806	0	0.024119	0.013951	0.055999	3e-06	0.110001
OG0007229	5	8	-1760.6	0.24456	0.139036	0.139036	0.24456	0.00817	0.002377	0.008053	0.023359	0.033409	0.017097	0.057922	0.095513
OG0006774	5	8	-1678.32	0.232082	0.138735	0.138735	0.232082	0.011132	0.008189	0.008873	0.039528	0.047966	0.059027	0.063954	0.170319
OG0007003	5	8	-1153.16	0.0305808	0.137992	0.137992	0.0305808	0.001527	0.004858	0.006993	0.006735	0.049926	0.035203	0.050677	0.220252
OG0007077	5	8	-3809.57	0.0786507	0.137946	0.137946	0.0786507	0.002593	0.004974	0.006268	0.00918	0.032972	0.03606	0.045436	0.116718
OG0007650	5	8	-4570.44	0.109491	0.137915	0.137915	0.109491	0.006233	0.012042	0.003169	0.030088	0.056932	0.087318	0.022978	0.274799
OG0007297	5	8	-3864.49	0.151809	0.137852	0.137852	0.151809	0.005991	0.007129	0.005951	0.025013	0.039461	0.051718	0.043167	0.164768
OG0007121	5	8	-2435.05	0.114933	0.137701	0.137701	0.114933	0.011812	0.007727	0.003932	0.024598	0.102769	0.056112	0.028554	0.214017
OG0007155	5	8	-1299.89	0.105336	0.13724	0.13724	0.105336	0.000833	0.007295	0	0.021485	0.007906	0.053153	4e-06	0.20397
OG0007501	5	8	-883.211	0.217747	0.136791	0.136791	0.217747	0.010857	0.004797	0.003235	0.01859	0.049859	0.035065	0.023651	0.085373
OG0007902	5	8	-1413.98	0.158279	0.136461	0.136461	0.158279	0.001048	0.010834	0.001564	0.029717	0.006619	0.079391	0.011464	0.187749
OG0007432	5	8	-907.684	0.144599	0.136393	0.136393	0.144599	0.008546	0.009524	0.00643	0.048883	0.059098	0.069826	0.047143	0.338056
OG0007097	5	8	-1211.32	0.0936892	0.13595	0.13595	0.0936892	0.003972	0.005087	0.004093	0.00943	0.04239	0.03742	0.030107	0.100656
OG0007826	5	8	-2791.04	0.113158	0.135632	0.135632	0.113158	0.005683	0.007932	0.01406	0.034007	0.050224	0.058479	0.103665	0.30053
OG0007230	5	8	-2878.52	0.10758	0.135247	0.135247	0.10758	0.002932	0.003726	0.005522	0.007849	0.02725	0.027553	0.040826	0.072957
OG0007718	5	8	-2535.44	0.0736605	0.134473	0.134473	0.0736605	0.003136	0.005493	0.007877	0.008343	0.042576	0.040848	0.058578	0.113264
OG0007300	5	8	-1886.91	0.0791953	0.134421	0.134421	0.0791953	0.002544	0.004143	0.001259	0.008772	0.032122	0.03082	0.009369	0.110759
OG0006826	5	8	-3547.64	0.0606394	0.134088	0.134088	0.0606394	0.001241	0.002176	0.004179	0.0053	0.020458	0.01623	0.031166	0.087407
OG0007754	5	8	-3534.11	0.271184	0.133581	0.133581	0.271184	0.028106	0.0058	0.006412	0.028633	0.103641	0.043416	0.048004	0.105585
OG0007084	5	8	-5556.05	0.121012	0.133571	0.133571	0.121012	0.002069	0.011605	0.002211	0.021147	0.017101	0.086882	0.016556	0.174752
OG0007605	5	8	-2701.6	0.250942	0.133467	0.133467	0.250942	0.013626	0.007207	0.004354	0.028094	0.0543	0.053996	0.032623	0.111955
OG0007167	5	8	-1208.78	0.180361	0.133311	0.133311	0.180361	0.020268	0.008548	0.019884	0.054335	0.112376	0.064118	0.149154	0.301255
OG0007470	5	8	-847.94	0.145243	0.132602	0.132602	0.145243	0.028597	0.016184	0.004489	0.071157	0.196891	0.122051	0.03385	0.48992
OG0007128	5	8	-662.599	0.0350922	0.132366	0.132366	0.0350922	0.008862	0.007804	0.027062	0.020648	0.252536	0.058955	0.204452	0.588393
OG0007500	5	8	-1661.47	0.0780966	0.132284	0.132284	0.0780966	0.003085	0.005702	0.002964	0.007979	0.039505	0.043103	0.022406	0.102171
OG0006722	5	8	-2597.56	0.0731452	0.132079	0.132079	0.0731452	0.00703	0.009174	0.014802	0.027739	0.096109	0.069456	0.112071	0.379235
OG0007018	5	8	-2383.77	0.0708037	0.13206	0.13206	0.0708037	0.003383	0.007366	0.008189	0.009347	0.047773	0.055775	0.062013	0.132016
OG0007814	5	8	-2058.01	0.0964278	0.131446	0.131446	0.0964278	0.001544	0.012828	0.003332	0.0288	0.016012	0.097595	0.025347	0.298669
OG0007116	5	8	-1571.03	0.105481	0.130128	0.130128	0.105481	0.003041	0.002519	0.003304	0.004718	0.028834	0.01936	0.025391	0.044728
OG0007264	5	8	-956.639	0.0827809	0.129604	0.129604	0.0827809	0.002169	0.002605	0.004818	0.007491	0.026202	0.020102	0.037176	0.090488
OG0007874	5	8	-1128.43	0.138968	0.129517	0.129517	0.138968	0.002104	0.016016	0.000773	0.028082	0.015141	0.123662	0.00597	0.202077
OG0007267	5	8	-2051.53	0.0668401	0.129353	0.129353	0.0668401	0.00067	0.006435	0.00179	0.012771	0.010023	0.049747	0.01384	0.191067
OG0007393	5	8	-2256.83	0.047394	0.129009	0.129009	0.047394	0.001456	0.005044	0.004256	0.009416	0.030729	0.039102	0.032987	0.198683
OG0007437	5	8	-2278.69	0.2106	0.128755	0.128755	0.2106	0.009292	0.006354	0.005787	0.022464	0.044122	0.049353	0.044943	0.106668
OG0006983	5	8	-2502.91	0.13429	0.128392	0.128392	0.13429	0.006568	0.007851	0.008578	0.025257	0.048909	0.061145	0.066808	0.188075
OG0007178	5	8	-1702.36	0.0571024	0.12828	0.12828	0.0571024	0.001658	0.00537	0.063343	0.01333	0.029031	0.041859	0.493789	0.233441
OG0007174	5	8	-4454.14	0.160107	0.127825	0.127825	0.160107	0.007019	0.005149	0.005779	0.02151	0.043842	0.04028	0.045211	0.134349
OG0007696	5	8	-1657.7	0.0616761	0.127619	0.127619	0.0616761	0.002651	0.006868	0.005589	0.008471	0.042981	0.053817	0.043792	0.137349
OG0007242	5	8	-1806.81	0.0785543	0.127498	0.127498	0.0785543	0.006604	0.00807	0.00425	0.012209	0.084064	0.063299	0.033336	0.155417
OG0007778	5	8	-2240.69	0.102769	0.127482	0.127482	0.102769	0.005211	0.006707	0.005487	0.022012	0.050708	0.052615	0.043041	0.214185
OG0007638	5	8	-4438.45	0.0820893	0.12744	0.12744	0.0820893	0.006127	0.007904	0.008722	0.015981	0.074632	0.062025	0.068437	0.194678
OG0006978	5	8	-1466.51	0.0645249	0.126905	0.126905	0.0645249	0.002217	0.002696	0.005252	0.008014	0.034351	0.021247	0.041383	0.124199
OG0007328	5	8	-1639.77	0.0783771	0.126852	0.126852	0.0783771	0.003303	0.003777	0.004518	0.010349	0.04214	0.029777	0.035618	0.132037
OG0007351	5	8	-1534.02	0.117781	0.126677	0.126677	0.117781	0.005077	0.005632	0.007489	0.014829	0.043105	0.044456	0.059121	0.125906
OG0006765	5	8	-853.517	0.143803	0.126586	0.126586	0.143803	0.0063	0.005016	0.004257	0.011279	0.043807	0.039622	0.03363	0.078434
OG0007772	5	8	-3111.56	0.227602	0.126458	0.126458	0.227602	0.00488	0.005294	0.002815	0.037696	0.021439	0.041861	0.022257	0.165624
OG0007215	5	8	-688.602	0.107955	0.126411	0.126411	0.107955	0.008551	0.005158	0.007335	0.033838	0.079207	0.040801	0.058022	0.313444
OG0007333	5	8	-807.896	0.130335	0.125724	0.125724	0.130335	0.004364	0.007818	0.001067	0.025478	0.033483	0.062184	0.00849	0.195481
OG0007337	5	8	-2776.2	0.105037	0.125656	0.125656	0.105037	0.007586	0.004692	0.004603	0.011807	0.072219	0.03734	0.036635	0.112407
OG0007590	5	8	-1582.32	0.0968733	0.125059	0.125059	0.0968733	0.003674	0.006552	0.005453	0.008182	0.037923	0.052389	0.043605	0.084457
OG0007475	5	8	-3248.29	0.129892	0.124909	0.124909	0.129892	0.003962	0.005143	0.008075	0.015474	0.030502	0.04117	0.064648	0.119131
OG0006916	5	8	-1591.27	0.35968	0.124838	0.124838	0.35968	0.011734	0.00508	0.006	0.035112	0.032625	0.040695	0.048059	0.097621
OG0007683	5	8	-1332.03	0.256731	0.124644	0.124644	0.256731	0.001595	0.013263	0.001136	0.064551	0.006211	0.106404	0.009114	0.251436
OG0007382	5	8	-1946.58	0.0921719	0.124469	0.124469	0.0921719	0.002507	0.004369	0.000656	0.015612	0.027198	0.0351	0.005267	0.16938
OG0007180	5	8	-1326.38	0.194744	0.124459	0.124459	0.194744	0.004483	0.007919	0.001202	0.028641	0.023022	0.063627	0.00966	0.147069
OG0007459	5	8	-1082.98	0.0953171	0.12443	0.12443	0.0953171	0.001369	0.013492	0.002264	0.018993	0.014363	0.108429	0.018191	0.199261
OG0007413	5	8	-3229.7	0.104995	0.124136	0.124136	0.104995	0.00736	0.004413	0.008081	0.011606	0.070097	0.035551	0.065098	0.110543
OG0007099	5	8	-944.253	0.206845	0.12383	0.12383	0.206845	0.012422	0.003428	0.008377	0.036792	0.060054	0.027684	0.06765	0.177875
OG0007103	5	8	-3339.69	0.444636	0.122617	0.122617	0.444636	0.078165	0.006679	0.007223	0.036135	0.175796	0.054466	0.058904	0.081269
OG0007090	5	8	-2573.02	0.0549818	0.12202	0.12202	0.0549818	0.002431	0.005926	0.004358	0.00767	0.044213	0.048564	0.035717	0.139505
OG0007830	5	8	-1728.29	0.172942	0.121411	0.121411	0.172942	0.001365	0.008732	0.000808	0.041442	0.007891	0.07192	0.006654	0.239632
OG0007733	5	8	-3483.8	0.0665225	0.121372	0.121372	0.0665225	0.002902	0.005721	0.002334	0.008569	0.043629	0.047133	0.01923	0.128818
OG0006729	5	8	-2429.97	0.0844924	0.121009	0.121009	0.0844924	0.002566	0.008428	0.005413	0.010609	0.030365	0.069644	0.044728	0.125564
OG0007421	5	8	-1546.64	0.195578	0.120311	0.120311	0.195578	0.008373	0.00781	0.00203	0.039286	0.042811	0.064917	0.01687	0.200871
OG0007746	5	8	-4155	0.121449	0.120101	0.120101	0.121449	0.004805	0.004959	0.006271	0.014814	0.039561	0.041289	0.052215	0.121979
OG0006885	5	8	-2044.33	0.121824	0.118607	0.118607	0.121824	0.003221	0.004437	0.006061	0.015913	0.026439	0.037409	0.051103	0.130622
OG0006898	5	8	-886.953	0.0843599	0.11859	0.11859	0.0843599	0.006053	0.009632	0.008398	0.021072	0.07175	0.081225	0.070815	0.249781
OG0007442	5	8	-4229.28	0.0996284	0.118487	0.118487	0.0996284	0.000253	0.006198	0.000954	0.016408	0.002535	0.052306	0.008053	0.164687
OG0007504	5	8	-2427.77	0.155606	0.118403	0.118403	0.155606	0.005168	0.006795	0.006164	0.014459	0.033214	0.057392	0.052062	0.092918
OG0007016	5	8	-584.167	0.111678	0.11818	0.11818	0.111678	0.002469	0.016985	0.005231	0.029228	0.022111	0.143723	0.044261	0.261719
OG0007010	5	8	-1105.26	0.216213	0.118055	0.118055	0.216213	0.001104	0.006921	0.00183	0.021082	0.005104	0.058622	0.015505	0.097504
OG0006811	5	8	-5864.68	0.170102	0.117469	0.117469	0.170102	0.005716	0.005147	0.004093	0.026254	0.033604	0.043817	0.034842	0.154345
OG0006953	5	8	-2026.69	0.137902	0.117302	0.117302	0.137902	0.002865	0.007554	0.002577	0.025568	0.020775	0.064394	0.021969	0.185405
OG0006805	5	8	-1650.59	0.15124	0.117248	0.117248	0.15124	0.002831	0.00818	0.00272	0.024299	0.018719	0.06977	0.023203	0.160666
OG0007701	5	8	-1675.39	0.115544	0.116923	0.116923	0.115544	0.006877	0.006745	0.007028	0.025487	0.059521	0.057688	0.060112	0.220585
OG0007652	5	8	-628.849	0.124101	0.1167	0.1167	0.124101	0.001567	0.01078	0.003439	0.021504	0.012623	0.092373	0.029468	0.173277
OG0007308	5	8	-2140.09	0.0718981	0.116589	0.116589	0.0718981	0.002039	0.004209	0.004028	0.009313	0.028366	0.036103	0.034547	0.129526
OG0007765	5	8	-1528.03	0.102336	0.116139	0.116139	0.102336	0.00138	0.004471	0.001535	0.011454	0.013488	0.038497	0.013218	0.111926
OG0007360	5	8	-1241.51	0.108677	0.115637	0.115637	0.108677	0	0.00873	0.001704	0.018987	4e-06	0.075493	0.014737	0.174708
OG0007485	5	8	-1397.62	0.122379	0.115628	0.115628	0.122379	0.002162	0.00541	0.005903	0.030572	0.017667	0.046785	0.051052	0.249812
OG0007152	5	8	-4117.08	0.0931227	0.115624	0.115624	0.0931227	0.003555	0.00403	0.004757	0.010816	0.038178	0.034855	0.041141	0.116151
OG0007067	5	8	-1466.33	0.153497	0.115584	0.115584	0.153497	0.002956	0.022315	0.001112	0.03253	0.019261	0.193066	0.00962	0.211926
OG0007529	5	8	-704.366	0.21877	0.115496	0.115496	0.21877	0.009616	0.008497	0.002176	0.034232	0.043954	0.073571	0.018844	0.156473
OG0007584	5	8	-1795.39	0.117354	0.114979	0.114979	0.117354	0.007675	0.003242	0.004841	0.015803	0.065404	0.028199	0.042108	0.134661
OG0006919	5	8	-1175.55	0.145502	0.114469	0.114469	0.145502	0.007875	0.011116	0.00764	0.039234	0.054122	0.09711	0.066745	0.269644
OG0006980	5	8	-1030.31	0.133273	0.114318	0.114318	0.133273	0.003545	0.003227	0.004114	0.039425	0.026598	0.02823	0.035987	0.295819
OG0006903	5	8	-1440.75	0.0690349	0.114085	0.114085	0.0690349	0.003165	0.004209	0.004127	0.005401	0.045846	0.036896	0.036176	0.078236
OG0007486	5	8	-1068.28	0.108973	0.113681	0.113681	0.108973	0.000505	0.004311	0.002548	0.012992	0.004634	0.037922	0.022417	0.119225
OG0007030	5	8	-4040.97	0.0965983	0.113123	0.113123	0.0965983	0.003322	0.002874	0.004381	0.009369	0.034388	0.025405	0.038724	0.096986
OG0007668	5	8	-1784.28	0.0300196	0.112935	0.112935	0.0300196	0.000994	0.003132	0.006229	0.003773	0.033122	0.027736	0.055153	0.125699
OG0006837	5	8	-3557.82	0.0987671	0.112853	0.112853	0.0987671	0.004332	0.00334	0.003998	0.014702	0.043862	0.029597	0.035424	0.148857
OG0007176	5	8	-2965.16	0.151534	0.112229	0.112229	0.151534	0.007517	0.003782	0.005982	0.027677	0.049608	0.0337	0.053303	0.182645
OG0007659	5	8	-2426.11	0.193435	0.111978	0.111978	0.193435	0.004477	0.008774	0.002131	0.042581	0.023143	0.078352	0.01903	0.22013
OG0006871	5	8	-1675.02	0.122034	0.111212	0.111212	0.122034	0.00537	0.003144	0.004376	0.012069	0.044004	0.028266	0.039349	0.098898
OG0006949	5	8	-2460.07	0.111672	0.111169	0.111169	0.111672	0.003602	0.004174	0.007185	0.018109	0.032256	0.037548	0.064634	0.162158
OG0007046	5	8	-4053.82	0.12366	0.11054	0.11054	0.12366	0.006348	0.007036	0.005765	0.018352	0.051331	0.063651	0.052152	0.148408
OG0006806	5	8	-1933.99	0.0808049	0.11053	0.11053	0.0808049	0.002426	0.003486	0.006046	0.011645	0.030026	0.031543	0.054703	0.144117
OG0006723	5	8	-1871.69	0.100687	0.110069	0.110069	0.100687	0.007227	0.004572	0.003299	0.010927	0.07178	0.041539	0.029975	0.108521
OG0006828	5	8	-1373.03	0.118983	0.109854	0.109854	0.118983	0.004494	0.004238	0.003188	0.018755	0.037766	0.038579	0.029016	0.157623
OG0007879	5	8	-1265.68	0.213976	0.109831	0.109831	0.213976	0.002455	0.013903	0.003002	0.036097	0.011471	0.126589	0.027337	0.168696
OG0007381	5	8	-1501.44	0.0513114	0.109712	0.109712	0.0513114	0.006153	0.005867	0.004359	0.012424	0.119916	0.053476	0.039734	0.242125
OG0007052	5	8	-723.263	0.103819	0.109494	0.109494	0.103819	0.009913	0.007802	0.004442	0.018275	0.095483	0.071253	0.040565	0.176023
OG0006799	5	8	-1379.33	0.163832	0.109291	0.109291	0.163832	0.00615	0.002485	0.002924	0.025778	0.037538	0.022738	0.026755	0.157345
OG0007798	5	8	-1954.79	0.038005	0.108716	0.108716	0.038005	0.001264	0.003088	0.0025	0.005768	0.033254	0.028401	0.022995	0.151781
OG0007210	5	8	-2713.05	0.140465	0.108218	0.108218	0.140465	0.005698	0.008189	0.003208	0.02594	0.040562	0.075669	0.029642	0.18467
OG0007390	5	8	-3734.19	0.130144	0.108168	0.108168	0.130144	0.004899	0.002999	0.003258	0.015375	0.037642	0.027729	0.030123	0.118137
OG0006778	5	8	-2208.35	0.0753263	0.10798	0.10798	0.0753263	0.001907	0.012602	0.0012	0.026865	0.025323	0.116708	0.011117	0.356653
OG0007677	5	8	-5056.4	0.0683323	0.107493	0.107493	0.0683323	0.002898	0.004827	0.00383	0.011281	0.042413	0.044904	0.03563	0.165088
OG0007202	5	8	-1210.09	0.122479	0.107276	0.107276	0.122479	0.002758	0.003028	0.002553	0.016937	0.022521	0.028228	0.0238	0.138281
OG0006925	5	8	-263.917	0.239452	0.107161	0.107161	0.239452	0.01411	0.010893	0.007351	0.012232	0.058927	0.101647	0.068594	0.051083
OG0007636	5	8	-2522.09	0.141298	0.106787	0.106787	0.141298	0.005714	0.006594	0.004813	0.021177	0.04044	0.061752	0.04507	0.149873
OG0007549	5	8	-1336.02	0.247211	0.106165	0.106165	0.247211	0.009036	0.004416	0.002967	0.026419	0.036552	0.0416	0.027952	0.106868
OG0006741	5	8	-2076.56	0.107459	0.105605	0.105605	0.107459	0.002589	0.004449	0.002364	0.013631	0.024097	0.042129	0.02239	0.12685
OG0007851	5	8	-2633.43	0.16857	0.105512	0.105512	0.16857	0.004172	0.00579	0.00301	0.018376	0.024748	0.054872	0.028523	0.109009
OG0007330	5	8	-2460.5	0.00565867	0.105497	0.105497	0.00565867	0.000146	0.00394	0.005235	0.000656	0.02579	0.037347	0.049619	0.115966
OG0007875	5	8	-1711.52	0.118223	0.104377	0.104377	0.118223	0.005664	0.003236	0.004224	0.010606	0.047914	0.031005	0.040473	0.089714
OG0007685	5	8	-4765.42	0.0745694	0.103697	0.103697	0.0745694	0.002185	0.003437	0.003145	0.009986	0.029305	0.033147	0.030329	0.133913
OG0007059	5	8	-563.535	0.0538629	0.103618	0.103618	0.0538629	0.001507	0.002884	0.006024	0.011844	0.027981	0.027836	0.058138	0.219893
OG0006928	5	8	-1769.99	0.202836	0.103586	0.103586	0.202836	0.01282	0.010527	0.005633	0.032411	0.063205	0.101623	0.054381	0.159791
OG0007855	5	8	-5331.29	0.142898	0.103499	0.103499	0.142898	0.004545	0.002914	0.00244	0.013413	0.031805	0.028153	0.023579	0.093863
OG0006937	5	8	-2719.95	0.236441	0.103472	0.103472	0.236441	0.008966	0.010129	0.004716	0.027526	0.03792	0.097896	0.04558	0.116417
OG0007749	5	8	-3207.94	0.102934	0.102924	0.102924	0.102934	0.005371	0.005185	0.005474	0.015333	0.052177	0.050372	0.053181	0.148954
OG0007159	5	8	-2556.59	0.172977	0.10282	0.10282	0.172977	0.005327	0.004054	0.002539	0.026027	0.030794	0.039427	0.024691	0.150467
OG0006884	5	8	-1887.59	0.28869	0.102803	0.102803	0.28869	0.01591	0.006016	0.004896	0.035708	0.05511	0.058515	0.047621	0.123691
OG0007049	5	8	-6650.23	0.0997019	0.102478	0.102478	0.0997019	0.002098	0.003679	0.00342	0.018369	0.021041	0.035904	0.033377	0.184241
OG0006752	5	8	-4437.84	0.0894383	0.102219	0.102219	0.0894383	0.003555	0.004298	0.003017	0.01205	0.039744	0.042047	0.02951	0.134733
OG0007682	5	8	-4258.8	0.130197	0.101607	0.101607	0.130197	1e-06	0.010241	0	0.035992	4e-06	0.100788	5e-06	0.276445
OG0007069	5	8	-1802.8	0.0732903	0.101569	0.101569	0.0732903	0.011657	0.006028	0.008706	0.029083	0.159053	0.059353	0.085715	0.396817
OG0006762	5	8	-2765.04	0.0866773	0.101148	0.101148	0.0866773	0.001988	0.004467	0.00481	0.009374	0.022935	0.044168	0.047558	0.108154
OG0007438	5	8	-554.905	0.0778012	0.100714	0.100714	0.0778012	0.005352	0.006426	0.006223	0.018179	0.068791	0.063806	0.061787	0.233662
OG0006832	5	8	-2516.31	0.0930512	0.100598	0.100598	0.0930512	0.005909	0.00627	0.008246	0.016386	0.063499	0.062324	0.081968	0.176095
OG0007053	5	8	-2039.31	0.125438	0.0993021	0.0993021	0.125438	0.007656	0.004733	0.004386	0.014008	0.061033	0.047658	0.044172	0.111674
OG0007645	5	8	-4439.69	0.274672	0.0991369	0.0991369	0.274672	0.010588	0.006036	0.007048	0.279548	0.038549	0.060884	0.071089	1.01775
OG0007065	5	8	-1603.92	0.070246	0.0988515	0.0988515	0.070246	0.005708	0.008299	0.010318	0.009762	0.081256	0.083955	0.104381	0.138964
OG0007643	5	8	-1588.47	0.30605	0.0986411	0.0986411	0.30605	0.015097	0.006533	0.001656	0.041975	0.049329	0.066228	0.016792	0.137151
OG0006934	5	8	-1410.84	0.185868	0.0975952	0.0975952	0.185868	0.013414	0.007888	0.004096	0.043265	0.072168	0.080819	0.041968	0.232772
OG0007041	5	8	-1730.47	0.0958741	0.0965134	0.0965134	0.0958741	0.001187	0.007861	0.000898	0.019274	0.012384	0.081449	0.009307	0.20103
OG0007591	5	8	-4991.77	0.0759253	0.0954802	0.0954802	0.0759253	0.003257	0.005226	0.002238	0.009717	0.042894	0.054734	0.023439	0.127987
OG0007881	5	8	-3539.97	0.0873382	0.095095	0.095095	0.0873382	0.004024	0.004564	0.005978	0.010572	0.046079	0.047992	0.062863	0.12105
OG0007047	5	8	-2597.67	0.0233461	0.0949946	0.0949946	0.0233461	0.000546	0.003298	0.002778	0.002746	0.023392	0.034723	0.029243	0.117633
OG0007775	5	8	-1944.49	0.105171	0.0947091	0.0947091	0.105171	0.003841	0.004717	0.003125	0.022364	0.036517	0.049805	0.032996	0.212647
OG0006936	5	8	-1822.16	0.261223	0.0944054	0.0944054	0.261223	0.002829	0.00522	0.001578	0.028955	0.010829	0.055295	0.016712	0.110844
OG0007791	5	8	-2304.06	0.1608	0.0936888	0.0936888	0.1608	0.001061	0.007144	0.001464	0.028291	0.006597	0.076255	0.015624	0.175941
OG0007526	5	8	-2010	0.183225	0.0934801	0.0934801	0.183225	0.003387	0.003923	0.000538	0.018958	0.018483	0.041961	0.005752	0.103469
OG0007400	5	8	-2436.46	0.105364	0.091836	0.091836	0.105364	0.003745	0.002558	0.005101	0.013964	0.035544	0.027851	0.055548	0.132535
OG0007579	5	8	-1523.83	0.0684742	0.0915264	0.0915264	0.0684742	0.007063	0.011091	0.004112	0.031231	0.103142	0.121176	0.044924	0.456101
OG0007686	5	8	-758.866	0.149882	0.0914777	0.0914777	0.149882	0.007749	0.003123	0.007275	0.021736	0.051697	0.034143	0.079531	0.145017
OG0006965	5	8	-645.236	0.157407	0.0909932	0.0909932	0.157407	1e-06	0.006972	0	0.028179	4e-06	0.076625	4e-06	0.179023
OG0007873	5	8	-2940.13	0.240557	0.0899318	0.0899318	0.240557	0.007924	0.00347	0.004151	0.064073	0.032939	0.038584	0.046158	0.266355
OG0006932	5	8	-972.233	0.0449314	0.0896798	0.0896798	0.0449314	0.000783	0.010026	0.000491	0.009692	0.017432	0.1118	0.005475	0.2157
OG0007627	5	8	-1759.08	0.0676924	0.0882747	0.0882747	0.0676924	0.002772	0.002808	0.003666	0.006529	0.040944	0.031811	0.041527	0.096451
OG0006881	5	8	-909.63	0.12542	0.0881325	0.0881325	0.12542	0.006053	0.004719	0.002924	0.011668	0.048266	0.05354	0.033177	0.093034
OG0007841	5	8	-1135.45	0.115537	0.0881283	0.0881283	0.115537	0.00203	0.005741	0.000825	0.020185	0.017568	0.06514	0.009363	0.174709
OG0007537	5	8	-1213.61	0.0615105	0.0876678	0.0876678	0.0615105	0.000819	0.002018	0.004065	0.006983	0.013318	0.02302	0.046367	0.113531
OG0007194	5	8	-1320.16	0.190254	0.0870025	0.0870025	0.190254	0.005067	0.00289	0.002758	0.024124	0.026634	0.033223	0.031703	0.126799
OG0007186	5	8	-2236.21	0.0372241	0.0868078	0.0868078	0.0372241	0.002009	0.003207	0.000856	0.004131	0.053967	0.036943	0.009856	0.110974
OG0007528	5	8	-4057.63	0.127931	0.0864682	0.0864682	0.127931	0.004278	0.002638	0.00252	0.011384	0.033442	0.030503	0.029147	0.088987
OG0007707	5	8	-1598.46	0.0314075	0.0861999	0.0861999	0.0314075	0.001561	0.004924	0.003992	0.009226	0.049701	0.057127	0.046305	0.293736
OG0007207	5	8	-1115.17	0.186327	0.0859165	0.0859165	0.186327	0.003227	0.001789	0.000324	0.014728	0.01732	0.020817	0.003773	0.079043
OG0006942	5	8	-1138.41	0.171394	0.0857885	0.0857885	0.171394	0.004445	0.002063	0.001967	0.016161	0.025935	0.024052	0.022931	0.09429
OG0007727	5	8	-4258.75	0.0721625	0.0855727	0.0855727	0.0721625	0.003286	0.005481	0.002646	0.011278	0.045539	0.064047	0.030916	0.15629
OG0007488	5	8	-1179.67	0.203422	0.0854685	0.0854685	0.203422	0.01273	0.008582	0.008676	0.033836	0.062578	0.100407	0.10151	0.166332
OG0007455	5	8	-1839.39	0.174841	0.0846768	0.0846768	0.174841	0.005673	0.003857	0.003028	0.019851	0.032447	0.045545	0.035761	0.113538
OG0007852	5	8	-796.487	0.0504575	0.0836531	0.0836531	0.0504575	0.005712	0.004398	0.006523	0.021002	0.113204	0.052569	0.07798	0.41623
OG0007436	5	8	-2555.22	0.0402566	0.0834712	0.0834712	0.0402566	0.001449	0.003014	0.001822	0.004304	0.035999	0.036103	0.021833	0.106919
OG0007224	5	8	-1323.5	0.123367	0.0834633	0.0834633	0.123367	0.008686	0.006151	0.008395	0.032642	0.07041	0.073702	0.100579	0.264593
OG0007656	5	8	-1404.26	0.0690553	0.0834521	0.0834521	0.0690553	0.000531	0.00615	0.003249	0.010418	0.007688	0.07369	0.038937	0.150869
OG0007744	5	8	-874.157	0.1913	0.0829743	0.0829743	0.1913	0.012325	0.004807	0.007127	0.018651	0.064425	0.057928	0.085897	0.097495
OG0006742	5	8	-3569.4	0.0436401	0.08237	0.08237	0.0436401	0.002672	0.003095	0.001913	0.004171	0.061223	0.037575	0.023228	0.095569
OG0007473	5	8	-4212.74	0.145286	0.0823078	0.0823078	0.145286	0.012862	0.00356	0.003884	0.034346	0.088528	0.043253	0.047185	0.236402
OG0006907	5	8	-881.299	0.098547	0.0816026	0.0816026	0.098547	0.000735	0.01604	0.001718	0.0343	0.007453	0.196559	0.021057	0.348055
OG0006894	5	8	-2474.52	0.0255526	0.0812562	0.0812562	0.0255526	0.000864	0.003036	0.003024	0.003419	0.033821	0.037368	0.037217	0.133807
OG0007836	5	8	-1287.94	0.0590647	0.0809339	0.0809339	0.0590647	0.002746	0.002121	0.003267	0.004883	0.0465	0.026209	0.040365	0.082667
OG0006739	5	8	-913.468	0.0582156	0.0802362	0.0802362	0.0582156	0.003246	0.006587	0.000929	0.01332	0.055759	0.082098	0.011572	0.228812
OG0007237	5	8	-807.332	0.0457502	0.0798463	0.0798463	0.0457502	0	0.012448	0.001944	0.013516	5e-06	0.155895	0.024353	0.29543
OG0006728	5	8	-2508.48	0.0584306	0.0793702	0.0793702	0.0584306	0.002009	0.003449	0.003101	0.007209	0.034377	0.043456	0.039068	0.12338
OG0006863	5	8	-1004.38	0.0941173	0.0789516	0.0789516	0.0941173	0.004644	0.00183	0.002745	0.013152	0.049345	0.023175	0.034768	0.139743
OG0007136	5	8	-1242.57	0.0364809	0.0786443	0.0786443	0.0364809	0.002325	0.00594	0.003638	0.006292	0.063728	0.075525	0.046258	0.172487
OG0007487	5	8	-1120.6	0.292583	0.0780159	0.0780159	0.292583	0.019151	0.009729	0.002517	0.058983	0.065455	0.12471	0.032258	0.201594
OG0007118	5	8	-1648.58	0.376038	0.0778344	0.0778344	0.376038	0.001695	0.006414	0.002101	0.113446	0.004507	0.082407	0.026989	0.301688
OG0006926	5	8	-2113.27	0.117589	0.077416	0.077416	0.117589	0.005048	0.002461	0.004879	0.019114	0.042928	0.031793	0.06302	0.162552
OG0007200	5	8	-1289.43	0.0497883	0.0773735	0.0773735	0.0497883	0.001144	0.00612	0.001461	0.009467	0.022969	0.079094	0.018887	0.190143
OG0007331	5	8	-1337.63	0.0708436	0.0766113	0.0766113	0.0708436	0.005734	0.008175	0.004053	0.020605	0.080933	0.106704	0.052905	0.290857
OG0006975	5	8	-1564.19	0.128705	0.0764259	0.0764259	0.128705	0.004998	0.001066	0.003405	0.019018	0.038834	0.013948	0.044552	0.147763
OG0007396	5	8	-552.894	0.0217111	0.0762471	0.0762471	0.0217111	0.0008	0.003191	0.000814	0.002741	0.03683	0.041847	0.010678	0.126258
OG0006767	5	8	-442.719	0.051909	0.0762159	0.0762159	0.051909	0.00315	0.004317	0.006823	0.005065	0.060674	0.056638	0.089528	0.097578
OG0007439	5	8	-5886.21	0.082074	0.0756733	0.0756733	0.082074	0.0022	0.002444	0.00312	0.00794	0.0268	0.032295	0.041234	0.096739
OG0007482	5	8	-1046.57	0.037206	0.0755596	0.0755596	0.037206	0.002208	0.002738	0.003967	0.007938	0.059337	0.036236	0.052501	0.213357
OG0006802	5	8	-715.166	0.040188	0.0749251	0.0749251	0.040188	0.000821	0.003317	0.006513	0.007434	0.020419	0.044275	0.086926	0.184974
OG0007075	5	8	-4222.13	0.0699023	0.074114	0.074114	0.0699023	0.003388	0.00206	0.004198	0.008579	0.048465	0.027799	0.056647	0.122727
OG0007756	5	8	-2421.22	0.0759534	0.0738769	0.0738769	0.0759534	0.001526	0.001647	0.00184	0.010974	0.020094	0.02229	0.024904	0.144489
OG0007484	5	8	-3465	0.0979118	0.0733809	0.0733809	0.0979118	0.009457	0.00512	0.008183	0.022196	0.096583	0.069769	0.111517	0.226692
OG0007320	5	8	-811.289	0.062629	0.073207	0.073207	0.062629	0.0032	0.004693	0.008133	0.005267	0.051094	0.064099	0.1111	0.084099
OG0007299	5	8	-452.267	0.160633	0.0722002	0.0722002	0.160633	0.003499	0.003678	0.001888	0.024702	0.021782	0.050941	0.026155	0.153781
OG0007427	5	8	-5294.33	0.09175	0.0719545	0.0719545	0.09175	0.002492	0.003077	0.0038	0.012458	0.027161	0.042757	0.052805	0.135784
OG0006956	5	8	-2782.19	0.0649011	0.0717538	0.0717538	0.0649011	0.002365	0.003408	0.004811	0.011959	0.036443	0.047496	0.067044	0.184266
OG0007534	5	8	-1401.53	0.118537	0.0713085	0.0713085	0.118537	0.004203	0.004114	0.00295	0.017811	0.035458	0.057688	0.041366	0.150259
OG0007758	5	8	-1328.86	0.0579596	0.07081	0.07081	0.0579596	0	0.008844	0	0.010545	4e-06	0.124897	4e-06	0.181936
OG0006790	5	8	-2126.04	0.0666171	0.0705796	0.0705796	0.0666171	0.003328	0.002903	0.003315	0.008077	0.049959	0.041133	0.046975	0.12124
OG0007028	5	8	-2439.77	0.0859291	0.0704614	0.0704614	0.0859291	0	0.008256	0	0.023937	4e-06	0.11717	4e-06	0.278571
OG0007388	5	8	-2033.15	0.105816	0.0704378	0.0704378	0.105816	0.00402	0.003422	0.001394	0.014764	0.037991	0.048582	0.019797	0.139528
OG0007559	5	8	-2933.92	0.0653552	0.0702297	0.0702297	0.0653552	0.002873	0.00271	0.003178	0.009161	0.043954	0.038594	0.045249	0.140175
OG0007401	5	8	-1601.92	0.106502	0.0700741	0.0700741	0.106502	0.002598	0.002871	0.001661	0.01528	0.024392	0.040965	0.02371	0.143474
OG0006726	5	8	-3216.63	0.0245386	0.0693407	0.0693407	0.0245386	0.000662	0.002749	0.0014	0.002645	0.02699	0.039649	0.020188	0.107785
OG0007151	5	8	-584.007	0.196474	0.0691904	0.0691904	0.196474	0.038283	0.003424	0.001161	0.015715	0.194849	0.049494	0.016775	0.079987
OG0007236	5	8	-1586.35	0.209196	0.068439	0.068439	0.209196	0.006777	0.003572	0.004101	0.025028	0.032393	0.052197	0.059919	0.119641
OG0007283	5	8	-859.233	0.0383518	0.0683041	0.0683041	0.0383518	0.001587	0.004863	0.000788	0.007575	0.041368	0.071202	0.011544	0.197505
OG0006997	5	8	-1127.8	0.244994	0.0674294	0.0674294	0.244994	0.016144	0.002117	0.002002	0.028008	0.065896	0.031396	0.029683	0.11432
OG0006836	5	8	-1103.36	0.066418	0.0668782	0.0668782	0.066418	0.00397	0.002054	0.002152	0.009864	0.059778	0.030709	0.032179	0.148512
OG0007137	5	8	-2158.22	0.13001	0.0665234	0.0665234	0.13001	0.002575	0.001572	0.001535	0.013804	0.019802	0.023626	0.023068	0.106179
OG0007259	5	8	-981.792	0.0976736	0.0665159	0.0665159	0.0976736	0.008222	0.005544	0.002546	0.025728	0.084177	0.083353	0.038281	0.263412
OG0007564	5	8	-731.463	0.171796	0.0658467	0.0658467	0.171796	0.003725	0.005496	0.003357	0.026064	0.021683	0.083462	0.050974	0.151716
OG0007014	5	8	-2064.31	0.0615726	0.065366	0.065366	0.0615726	0.002304	0.00195	0.001887	0.01084	0.037414	0.029838	0.028876	0.176051
OG0007893	5	8	-2567.94	0.0523644	0.0644425	0.0644425	0.0523644	0.002934	0.002332	0.003102	0.006101	0.056031	0.03619	0.048137	0.116506
OG0007305	5	8	-1006.25	0.0974239	0.064295	0.064295	0.0974239	0.002424	0.004125	0.00069	0.012088	0.024877	0.064162	0.010731	0.124076
OG0007358	5	8	-1699.43	0.0976	0.0642646	0.0642646	0.0976	0.006386	0.0049	0.005952	0.020566	0.065432	0.076247	0.09261	0.210714
OG0007543	5	8	-2011.99	0.406755	0.0634508	0.0634508	0.406755	0.121784	0.005256	0.003583	0.042041	0.299404	0.082839	0.056473	0.103356
OG0006882	5	8	-2534.16	0.0692609	0.063396	0.063396	0.0692609	0.001974	0.001863	0.001579	0.008096	0.028495	0.029384	0.024908	0.116894
OG0006757	5	8	-834.519	0.0579199	0.0628966	0.0628966	0.0579199	0.003854	0.005507	0.001769	0.011428	0.066539	0.087555	0.028129	0.19731
OG0006807	5	8	-1650.78	0.0808088	0.0621854	0.0621854	0.0808088	0.002298	0.001575	0.001266	0.009524	0.028442	0.025331	0.020357	0.117864
OG0007272	5	8	-894.382	0.0657082	0.0607638	0.0607638	0.0657082	0	0.005378	0	0.010457	4e-06	0.0885	4e-06	0.159137
OG0007117	5	8	-2247.19	0.0996591	0.0594587	0.0594587	0.0996591	0.004809	0.0053	0.003558	0.017279	0.048252	0.08914	0.059838	0.173382
OG0007736	5	8	-2137.42	0.0521306	0.0583216	0.0583216	0.0521306	0.000175	0.008952	0.000395	0.019773	0.003362	0.153495	0.006771	0.379305
OG0007552	5	8	-1283.93	0.102958	0.0566438	0.0566438	0.102958	0.005598	0.008342	0.160466	0.021647	0.054376	0.147276	2.8329	0.210247
OG0007809	5	8	-2080.82	0.0247686	0.0555174	0.0555174	0.0247686	0.000509	0.002352	0.001411	0.002654	0.020562	0.042357	0.02542	0.107157
OG0007088	5	8	-1476.35	0.0748246	0.054857	0.054857	0.0748246	0.006241	0.003543	0.002941	0.019308	0.083414	0.064579	0.053609	0.25805
OG0007314	5	8	-944.453	0.404522	0.054412	0.054412	0.404522	0.008859	0.002706	0.003773	0.142961	0.021899	0.049736	0.069336	0.353407
OG0007575	5	8	-2791.03	0.0148359	0.0539193	0.0539193	0.0148359	0.000198	0.002915	0.000389	0.002775	0.013351	0.054064	0.00721	0.187021
OG0007039	5	8	-1201.71	0.0950107	0.0536647	0.0536647	0.0950107	0.002368	0.002194	0.001747	0.009122	0.024925	0.040878	0.03256	0.096013
OG0007468	5	8	-973.711	0.0564065	0.0531595	0.0531595	0.0564065	0.000621	0.004263	0.000851	0.006826	0.011009	0.080184	0.016003	0.121007
OG0006789	5	8	-1992.97	0.0451461	0.0522052	0.0522052	0.0451461	0.002647	0.00364	0.002268	0.007436	0.058622	0.069718	0.043449	0.164701
OG0006857	5	8	-1211.88	0.102431	0.0518392	0.0518392	0.102431	0.004924	0.002242	0.001567	0.015951	0.048068	0.04324	0.030236	0.15572
OG0007785	5	8	-936.089	0.197059	0.0515629	0.0515629	0.197059	0.00121	0.007334	0.000511	0.085041	0.006142	0.142235	0.009907	0.431551
OG0007774	5	8	-955.651	0.0508122	0.0515181	0.0515181	0.0508122	0.001055	0.003462	0.001705	0.007797	0.020756	0.067197	0.033092	0.153443
OG0006959	5	8	-2119.95	0.0589379	0.0507387	0.0507387	0.0589379	0.00252	0.001746	0.0015	0.007701	0.042763	0.034416	0.029558	0.130666
OG0007261	5	8	-3234.99	0.10185	0.0501304	0.0501304	0.10185	0.002642	0.001742	0.00109	0.013132	0.025944	0.034759	0.021748	0.128938
OG0007538	5	8	-674.742	0.0202038	0.0499536	0.0499536	0.0202038	0.000485	0.001086	0.002114	0.00214	0.024021	0.021749	0.042325	0.105901
OG0007572	5	8	-2636.68	0.023846	0.0489768	0.0489768	0.023846	0.002091	0.002548	0.00479	0.010494	0.0877	0.052033	0.097806	0.440077
OG0007093	5	8	-2209.01	0.148577	0.0464707	0.0464707	0.148577	0.004815	0.002821	0.001574	0.028822	0.032406	0.060706	0.03386	0.193988
OG0007739	5	8	-2607.77	0.0539208	0.0449226	0.0449226	0.0539208	0.001556	0.00176	0.001791	0.006805	0.028854	0.039175	0.039868	0.126204
OG0006990	5	8	-997.832	0.227664	0.0447258	0.0447258	0.227664	0.002888	0.003676	0.000855	0.034322	0.012684	0.08219	0.019113	0.150759
OG0007695	5	8	-3404.75	0.119326	0.0442279	0.0442279	0.119326	0.004296	0.001684	0.001533	0.012112	0.036004	0.03807	0.034664	0.101507
OG0006835	5	8	-1626.81	0.0591213	0.0441604	0.0441604	0.0591213	0.001107	0.006593	0.001796	0.024592	0.018719	0.1493	0.04068	0.415964
OG0007452	5	8	-668.606	0.0193537	0.0436167	0.0436167	0.0193537	0.000318	0.002362	0.00061	0.002634	0.016442	0.054159	0.013991	0.136075
OG0006824	5	8	-1596.34	0.0205475	0.0434045	0.0434045	0.0205475	0.000371	0.00072	0.001882	0.002306	0.018061	0.016578	0.043367	0.112238
OG0007130	5	8	-1061.07	0.0710466	0.0432284	0.0432284	0.0710466	0.00085	0.005648	0.000359	0.016241	0.011963	0.130648	0.008309	0.228599
OG0006785	5	8	-1222.7	0.0491709	0.0428744	0.0428744	0.0491709	0.003921	0.001909	0.001896	0.007412	0.079739	0.044514	0.044214	0.150736
OG0007171	5	8	-1208.53	0.109625	0.0423849	0.0423849	0.109625	0.001527	0.003487	0.000371	0.0173	0.013929	0.082278	0.00875	0.157813
OG0007288	5	8	-1261.68	0.0886362	0.0417495	0.0417495	0.0886362	0.000537	0.007453	0	0.029665	0.006055	0.178528	5e-06	0.334687
OG0007755	5	8	-1123.95	0.0922369	0.0415741	0.0415741	0.0922369	0.004566	0.003224	0.000776	0.009222	0.049499	0.077546	0.018667	0.099979
OG0007429	5	8	-2789.83	0.0755113	0.0413139	0.0413139	0.0755113	0.001575	0.002623	0.000585	0.011892	0.020859	0.063501	0.014152	0.15749
OG0006939	5	8	-1294.38	0.0942238	0.0411029	0.0411029	0.0942238	0.007065	0.002806	0.002819	0.029993	0.074979	0.068277	0.068583	0.318313
OG0007684	5	8	-6331	0.00408811	0.0406374	0.0406374	0.00408811	0.000108	0.001181	0.00014	0.000507	0.026317	0.02905	0.003439	0.123994
OG0007191	5	8	-1493.96	0.0718806	0.0384971	0.0384971	0.0718806	0.002102	0.001729	0.001328	0.009213	0.029237	0.044904	0.034489	0.128166
OG0007091	5	8	-832.803	0.23632	0.0343751	0.0343751	0.23632	0.007874	0.001151	0.001865	0.016294	0.033318	0.03348	0.05425	0.068949
OG0007265	5	8	-654.773	0.11246	0.0342265	0.0342265	0.11246	0	0.008342	0	0.081731	4e-06	0.243725	5e-06	0.726757
OG0007491	5	8	-794.955	0.184966	0.033084	0.033084	0.184966	0.004954	0.001034	0.0018	0.034595	0.026785	0.03126	0.054419	0.187036
OG0007037	5	8	-916.391	0.134365	0.0327048	0.0327048	0.134365	0.004706	0.000498	0.002066	0.022032	0.035021	0.015215	0.063157	0.163969
OG0007580	5	8	-2351.78	0.0630328	0.0321455	0.0321455	0.0630328	0.001698	0.001062	0.000916	0.00935	0.026946	0.033048	0.028487	0.148337
OG0007505	5	8	-959.127	0.478143	0.0283953	0.0283953	0.478143	0.090775	0.001716	0.001101	0.055812	0.189849	0.060426	0.038759	0.116727
OG0007870	5	8	-1323.97	0.0317016	0.0243639	0.0243639	0.0317016	0.001461	0.000377	0.001388	0.001848	0.046087	0.015459	0.056969	0.058303
OG0007582	5	8	-891.859	0.0102517	0.0234633	0.0234633	0.0102517	0.000496	0.001655	0.001371	0.002032	0.048409	0.070519	0.058419	0.198226
OG0007859	5	8	-901.398	0.0308819	0.0232496	0.0232496	0.0308819	0.000422	0.001725	0.000724	0.009504	0.013664	0.074209	0.031132	0.307745
OG0007499	5	8	-1768.64	0.0470687	0.0187012	0.0187012	0.0470687	0.000823	0.000763	0.000484	0.008373	0.01749	0.040821	0.025888	0.177891
OG0007786	5	8	-1371.62	0.0120678	0.0178667	0.0178667	0.0120678	7.8e-05	0.001048	0.000544	0.001447	0.006462	0.058651	0.030427	0.119884
OG0006730	5	8	-3862.59	0.038493	0.0136025	0.0136025	0.038493	0.00126	0.000946	0.000284	0.004703	0.032737	0.069518	0.020914	0.122187
OG0007040	5	8	-2311.3	0.0338979	0.0102205	0.0102205	0.0338979	0.001074	0.00061	0.00036	0.003291	0.031687	0.059695	0.035239	0.097087
OG0007164	5	8	-540.266	0.217766	0.0001	0.0001	0.217766	0.005861	1e-06	2e-06	0.048658	0.026914	0.01385	0.016451	0.223443
OG0006899	5	8	-1197.96	0.0960728	0.0001	0.0001	0.0960728	0.002399	4e-06	2e-06	0.005834	0.024966	0.037607	0.019894	0.060727
OG0007089	5	8	-875.036	0.0841879	0.0001	0.0001	0.0841879	0.003883	2e-06	6e-06	0.020716	0.046125	0.018043	0.063059	0.246073
OG0007708	5	8	-698.43	0.0723627	0.0001	0.0001	0.0723627	0	1.1e-05	0	0.011898	4e-06	0.112709	5e-06	0.164416
OG0006969	5	8	-151.421	0.0918351	0.0001	0.0001	0.0918351	0.034507	0	6e-06	0.017481	0.375751	6e-06	0.058447	0.190347
OG0007637	5	8	-1520.51	0.0456809	0.0001	0.0001	0.0456809	0.001067	6e-06	0	0.005408	0.02335	0.058672	5e-06	0.118386
OG0007558	5	8	-319.236	0.128315	0.0001	0.0001	0.128315	0.004188	0	5e-06	0.008521	0.032641	6e-06	0.050316	0.066406
OG0007498	5	8	-1171.94	0.365762	0.0001	0.0001	0.365762	0.545043	6e-06	8e-06	0.013258	1.49016	0.055494	0.083135	0.036247
OG0007648	5	8	-1352.05	0.0001	0.0001	0.0001	0.0001	1e-06	2e-06	1e-06	1.3e-05	0.014319	0.022177	0.012746	0.127747
OG0007741	5	8	-927.868	0.0618376	0.0001	0.0001	0.0618376	0.003781	4e-06	3e-06	0.006273	0.061148	0.04122	0.031237	0.10145
OG0007450	5	8	-604.775	0.0996713	0.0001	0.0001	0.0996713	0.003331	3e-06	6e-06	0.011813	0.033421	0.030783	0.058579	0.118516
OG0007145	5	8	-924.325	0.014497	0.0001	0.0001	0.014497	0.000534	3e-06	4e-06	0.001677	0.036807	0.029247	0.041065	0.115686
OG0007790	5	8	-606.938	0.0199663	0.0001	0.0001	0.0199663	0.000228	1.3e-05	0	0.007578	0.011421	0.130894	5e-06	0.379547
OG0007460	5	8	-1635.22	0.0712962	0.0001	0.0001	0.0712962	0.001378	2e-06	1e-06	0.00665	0.019326	0.019184	0.007067	0.093271
OG0007865	5	8	-480.42	0.042182	0.0001	0.0001	0.042182	0.001498	4e-06	4e-06	0.00148	0.035513	0.038928	0.040078	0.035088
OG0007607	5	8	-927.694	0.0977764	0.0001	0.0001	0.0977764	0.003487	4e-06	7e-06	0.009711	0.035667	0.041922	0.071257	0.09932

## Sheet: Male-biased_Floral_Buds
Two-ratio branch model of CodeML in PAML was used for the foreground branch and the background branch.
Two dioecious species Trichosanthes pilosa and Trichosanthes kirilowii represent as the foreground and two monoecious species Trichosanthes anguina and Luffa cylindrica represent as the background.
OGs	ntime	np	lnL	T. anguina_ω	T. pilosa_ω	T. kirilowii_ω	L. cylindrica_ω	T. anguina_dN	T. pilosa_dN	T. kirilowii_dN	L. cylindrica_dN	T. anguina_dS	T. pilosa_dS	T. kirilowii_dS	L. cylindrica_dS
OG0006937	5	8	-1195.51	0.423856	1.84692	1.84692	0.423856	0.003692	0.036682	0.005774	0.051225	0.008711	0.019861	0.003126	0.120856
OG0008325	5	8	-744.12	0.277228	1.31698	1.31698	0.277228	0.003442	0.052861	1e-06	0.085612	0.012416	0.040138	1e-06	0.308813
OG0008345	5	8	-2186.07	0.165403	0.896122	0.896122	0.165403	0.002075	0.214769	0.005221	0.024427	0.012546	0.239665	0.005827	0.147684
OG0009257	5	8	-842.803	0.0981674	0.810206	0.810206	0.0981674	0.000849	0.209888	0.007922	0.014405	0.008653	0.259055	0.009778	0.146734
OG0006177	5	8	-580.244	0.41087	0.786152	0.786152	0.41087	0.00983	0.018413	0.013157	0.048478	0.023925	0.023422	0.016736	0.117989
OG0008751	5	8	-2615.2	0.221391	0.762633	0.762633	0.221391	0.008098	0.127485	0.008286	0.025288	0.036579	0.167164	0.010865	0.114222
OG0006513	5	8	-3608.68	0.43132	0.742632	0.742632	0.43132	0.013392	0.032875	0.013181	0.070407	0.031048	0.044269	0.017749	0.163236
OG0006683	5	8	-1327.91	0.257979	0.738575	0.738575	0.257979	1e-06	0.096445	1e-06	0.054134	3e-06	0.130582	2e-06	0.20984
OG0008071	5	8	-700.822	0.142494	0.710076	0.710076	0.142494	0.002342	0.010047	0.010562	0.019661	0.016435	0.014149	0.014875	0.137976
OG0009362	5	8	-1547.25	0.13078	0.700492	0.700492	0.13078	0.003568	0.194929	0.006922	0.017851	0.027282	0.278274	0.009881	0.136497
OG0007198	5	8	-655.105	0.277524	0.676345	0.676345	0.277524	0.001809	0.091296	0.002088	0.020792	0.006517	0.134984	0.003087	0.074918
OG0008161	5	8	-708.843	0.379316	0.67116	0.67116	0.379316	0.010775	0.026768	0.016151	0.053809	0.028407	0.039883	0.024064	0.141859
OG0006239	5	8	-1064.68	0.685632	0.670155	0.670155	0.685632	0.032486	0.226697	0.012227	0.062593	0.047381	0.338275	0.018245	0.091292
OG0007693	5	8	-2426.32	0.213247	0.65743	0.65743	0.213247	0.00206	0.117402	0.003243	0.035181	0.009658	0.178578	0.004933	0.16498
OG0008886	5	8	-1742.72	0.393037	0.654849	0.654849	0.393037	0.009364	0.015168	0.011323	0.0405	0.023826	0.023163	0.017292	0.103043
OG0008247	5	8	-2342.23	0.236795	0.646363	0.646363	0.236795	0.001883	0.048526	0.009754	0.026442	0.007954	0.075075	0.015091	0.111666
OG0008891	5	8	-614.873	0.0999411	0.636805	0.636805	0.0999411	0	0.041126	1e-06	0.012049	4e-06	0.064582	2e-06	0.120563
OG0008426	5	8	-1362.61	0.387158	0.625967	0.625967	0.387158	0.00641	0.028449	0.014394	0.075095	0.016555	0.045449	0.022995	0.193965
OG0009228	5	8	-1940.67	0.107335	0.619692	0.619692	0.107335	0.007004	0.01788	0.02097	0.01939	0.065253	0.028853	0.03384	0.180647
OG0008659	5	8	-2669.79	0.13568	0.616951	0.616951	0.13568	0.007697	0.025591	0.022321	0.028552	0.056727	0.04148	0.036179	0.210438
OG0007380	5	8	-921.993	0.298237	0.607986	0.607986	0.298237	0.032747	0.020588	0.016488	0.042311	0.109801	0.033862	0.027118	0.141871
OG0007016	5	8	-900.748	0.0950585	0.607622	0.607622	0.0950585	0.002501	0.017166	0.022652	0.025913	0.026312	0.028252	0.037279	0.272605
OG0007264	5	8	-851.412	0.354717	0.605951	0.605951	0.354717	0.01216	0.019534	0.007481	0.07045	0.034281	0.032238	0.012347	0.198608
OG0007935	5	8	-663.011	0.485418	0.595961	0.595961	0.485418	0.017403	0.012176	0.017717	0.127641	0.035851	0.020431	0.029728	0.26295
OG0006670	5	8	-1758.91	0.408352	0.582305	0.582305	0.408352	0.01417	0.013267	0.009757	0.049481	0.0347	0.022783	0.016756	0.121173
OG0007613	5	8	-1498.85	0.342613	0.579042	0.579042	0.342613	0.012318	0.023354	0.030773	0.045428	0.035952	0.040332	0.053145	0.132592
OG0007918	5	8	-2324.64	0.123365	0.571788	0.571788	0.123365	0.001987	0.039499	0.001668	0.020602	0.016104	0.06908	0.002917	0.166996
OG0006505	5	8	-1127.09	0.205647	0.569136	0.569136	0.205647	0.002715	0.047887	0.001861	0.024387	0.013202	0.084139	0.00327	0.118587
OG0008965	5	8	-1556.42	0.278311	0.56368	0.56368	0.278311	0.003846	0.027583	0.004233	0.048588	0.013819	0.048933	0.007509	0.174583
OG0008719	5	8	-1752.27	0.617277	0.555251	0.555251	0.617277	0.016079	0.013264	0.009187	0.052279	0.026049	0.023889	0.016546	0.084693
OG0006186	5	8	-1500.64	0.491153	0.534921	0.534921	0.491153	0.012624	0.013561	0.018751	0.048079	0.025704	0.025351	0.035053	0.09789
OG0007169	5	8	-1360.48	0.221148	0.526326	0.526326	0.221148	0.020343	0.017846	0.015438	0.022953	0.091987	0.033907	0.029332	0.103791
OG0006198	5	8	-639.061	0.290198	0.524636	0.524636	0.290198	0.022529	0.033004	0.076539	0.066933	0.077635	0.062909	0.145889	0.230645
OG0008723	5	8	-1129.84	0.349932	0.520887	0.520887	0.349932	0.027601	0.052186	0.017652	0.041983	0.078876	0.100186	0.033888	0.119975
OG0007110	5	8	-1782.12	0.546638	0.517334	0.517334	0.546638	0.00829	0.02585	0.012331	0.059061	0.015166	0.049968	0.023837	0.108045
OG0007963	5	8	-1691.5	0.475009	0.513623	0.513623	0.475009	0.006014	0.047336	0.01067	0.046285	0.012661	0.09216	0.020774	0.097439
OG0008126	5	8	-1095.61	0.179436	0.512595	0.512595	0.179436	0.000788	0.030768	0.008357	0.026349	0.004391	0.060024	0.016304	0.146844
OG0008731	5	8	-934.236	0.488324	0.507946	0.507946	0.488324	0.00733	0.049965	0.002539	0.09705	0.015011	0.098366	0.004999	0.198742
OG0007043	5	8	-672.856	0.394058	0.502135	0.502135	0.394058	0.001973	0.015454	0.006612	0.039385	0.005007	0.030776	0.013168	0.099947
OG0007706	5	8	-1456.71	0.296161	0.501833	0.501833	0.296161	0.006298	0.01202	0.017454	0.042633	0.021264	0.023952	0.034781	0.143952
OG0008202	5	8	-4229.51	0.225218	0.500108	0.500108	0.225218	0.00554	0.009231	0.006181	0.029711	0.024598	0.018457	0.012359	0.13192
OG0009624	5	8	-675.77	0.129143	0.497053	0.497053	0.129143	0.001912	0.046603	0.010409	0.017187	0.014809	0.093758	0.020942	0.133083
OG0006771	5	8	-1122.64	0.281872	0.493105	0.493105	0.281872	0.006321	0.016011	0.012199	0.026504	0.022424	0.032471	0.02474	0.094027
OG0008175	5	8	-3886.52	0.184664	0.491886	0.491886	0.184664	0.006252	0.014525	0.013395	0.029829	0.033859	0.029528	0.027232	0.16153
OG0008799	5	8	-895.222	0.113508	0.48844	0.48844	0.113508	0.003451	0.059374	0.005663	0.020912	0.030402	0.121558	0.011595	0.184232
OG0008469	5	8	-1166.45	0.1656	0.488104	0.488104	0.1656	1e-06	0.028571	1e-06	0.022842	4e-06	0.058535	2e-06	0.137935
OG0009468	5	8	-1364.13	0.114875	0.487017	0.487017	0.114875	0.008527	0.050305	0.005259	0.020961	0.074228	0.103292	0.010797	0.182469
OG0008754	5	8	-831.444	0.301211	0.481029	0.481029	0.301211	1e-06	0.032229	0.003702	0.054955	3e-06	0.067001	0.007696	0.182446
OG0007047	5	8	-3816.2	0.284205	0.480831	0.480831	0.284205	0.011784	0.015073	0.016047	0.039033	0.041463	0.031348	0.033374	0.13734
OG0008241	5	8	-2624.18	0.131674	0.478082	0.478082	0.131674	0.003236	0.075169	0.00485	0.020909	0.024575	0.15723	0.010144	0.158794
OG0007085	5	8	-2765.22	0.0689425	0.476614	0.476614	0.0689425	0.001901	0.049492	0.001598	0.007031	0.027578	0.10384	0.003353	0.101987
OG0008678	5	8	-2038.9	0.0297635	0.472482	0.472482	0.0297635	0.000333	0.043144	0.00284	0.005102	0.011197	0.091313	0.006011	0.171416
OG0007975	5	8	-908.507	0.119667	0.469862	0.469862	0.119667	0.007542	0.011617	0.020929	0.017821	0.063026	0.024724	0.044542	0.148918
OG0006399	5	8	-664.253	0.236391	0.468168	0.468168	0.236391	0.001774	0.021759	0.00508	0.052824	0.007506	0.046478	0.010851	0.223459
OG0006130	5	8	-1423.73	0.235654	0.464652	0.464652	0.235654	1e-06	0.049116	1e-06	0.073499	3e-06	0.105706	2e-06	0.311894
OG0009210	5	8	-5741.49	0.399063	0.464283	0.464283	0.399063	0.011065	0.017955	0.015321	0.042683	0.027726	0.038673	0.033	0.106958
OG0007568	5	8	-3736.24	0.107916	0.463411	0.463411	0.107916	0.004935	0.01587	0.006903	0.012268	0.045734	0.034247	0.014897	0.113678
OG0008506	5	8	-4569.79	0.23292	0.451972	0.451972	0.23292	0.007097	0.01786	0.013765	0.018096	0.030468	0.039515	0.030455	0.077692
OG0008186	5	8	-1225.46	0.166914	0.451893	0.451893	0.166914	0.010427	0.01944	0.023146	0.023368	0.062471	0.043018	0.05122	0.139999
OG0007300	5	8	-818.001	0.364841	0.44955	0.44955	0.364841	0.004456	0.008337	0.007076	0.032736	0.012215	0.018546	0.015741	0.089726
OG0008552	5	8	-4641.21	0.329144	0.445759	0.445759	0.329144	0.012365	0.017687	0.013483	0.046265	0.037566	0.039678	0.030248	0.140561
OG0006517	5	8	-915.726	0.0684963	0.445411	0.445411	0.0684963	0	0.050227	0.004929	0.016977	5e-06	0.112766	0.011066	0.247856
OG0008583	5	8	-1826.92	0.325241	0.445317	0.445317	0.325241	0.002661	0.028207	0.002268	0.0449	0.008183	0.063342	0.005092	0.138052
OG0008092	5	8	-1590.34	0.0375648	0.4408	0.4408	0.0375648	0.001481	0.013161	0.008073	0.004105	0.039432	0.029857	0.018315	0.10927
OG0006604	5	8	-4122.24	0.241271	0.439104	0.439104	0.241271	0.005736	0.034029	0.012595	0.046388	0.023772	0.077496	0.028684	0.192267
OG0007434	5	8	-2585.68	0.13397	0.438791	0.438791	0.13397	0.003311	0.061624	0.0078	0.02186	0.024716	0.14044	0.017776	0.163169
OG0007141	5	8	-3731.2	0.270467	0.437805	0.437805	0.270467	0.015513	0.010992	0.0121	0.035816	0.057355	0.025107	0.027637	0.132424
OG0008349	5	8	-1493.02	0.198928	0.437473	0.437473	0.198928	0.007684	0.007725	0.00616	0.02741	0.038628	0.017658	0.014081	0.13779
OG0008937	5	8	-580.01	0.179329	0.43416	0.43416	0.179329	1e-06	0.031216	1e-06	0.072489	4e-06	0.071899	2e-06	0.404221
OG0007170	5	8	-657.77	0.0500891	0.425953	0.425953	0.0500891	0.002631	0.014139	0.009297	0.006519	0.052527	0.033194	0.021825	0.130151
OG0009231	5	8	-1959.11	0.173505	0.425317	0.425317	0.173505	0.009719	0.013252	0.013408	0.036743	0.056017	0.031158	0.031525	0.211767
OG0009079	5	8	-5804.37	0.314957	0.423734	0.423734	0.314957	0.020034	0.017762	0.016292	0.065992	0.063608	0.041918	0.038448	0.209527
OG0006114	5	8	-916.066	0.418546	0.42342	0.42342	0.418546	0.005155	0.021421	0.007781	0.062847	0.012316	0.050591	0.018378	0.150156
OG0009379	5	8	-4410.84	0.21741	0.420825	0.420825	0.21741	0.010143	0.034369	0.011246	0.033143	0.046654	0.081671	0.026724	0.152444
OG0006703	5	8	-447.055	0.269589	0.417291	0.417291	0.269589	1e-06	0.153601	1e-06	0.034469	3e-06	0.368092	2e-06	0.127859
OG0007664	5	8	-1074.32	0.0700441	0.413676	0.413676	0.0700441	0.00211	0.003461	0.00754	0.005823	0.030123	0.008366	0.018227	0.083135
OG0008888	5	8	-1325.74	0.287728	0.410511	0.410511	0.287728	0.011407	0.014744	0.005886	0.048642	0.039644	0.035917	0.014339	0.169055
OG0006625	5	8	-972.509	0.271828	0.410331	0.410331	0.271828	0.003011	0.009969	0.005748	0.018722	0.011078	0.024296	0.014007	0.068875
OG0008326	5	8	-654.838	0.274499	0.409893	0.409893	0.274499	0.017025	0.016019	0.017942	0.034965	0.062024	0.039081	0.043771	0.127377
OG0009150	5	8	-3104.06	0.184077	0.408722	0.408722	0.184077	0.003716	0.017621	0.004063	0.021893	0.020187	0.043113	0.009942	0.118935
OG0007167	5	8	-2702.22	0.22763	0.406914	0.406914	0.22763	0.001993	0.036497	0.00051	0.039661	0.008754	0.089692	0.001252	0.174236
OG0007870	5	8	-1637.53	0.307139	0.405124	0.405124	0.307139	1e-06	0.038692	1e-06	0.071245	3e-06	0.095508	2e-06	0.231964
OG0008439	5	8	-656.131	0.0958233	0.402125	0.402125	0.0958233	0.009037	0.034393	0.004925	0.014133	0.094312	0.085528	0.012247	0.147488
OG0007991	5	8	-1769.67	0.411241	0.402086	0.402086	0.411241	0.020835	0.007971	0.014426	0.063862	0.050663	0.019823	0.035879	0.155291
OG0006920	5	8	-4286.38	0.394286	0.401842	0.401842	0.394286	0.016599	0.010505	0.01653	0.039248	0.0421	0.026141	0.041137	0.099542
OG0008805	5	8	-2462.29	0.275005	0.396453	0.396453	0.275005	0.011071	0.010278	0.010319	0.032271	0.040257	0.025924	0.026029	0.117348
OG0009512	5	8	-551.018	0.31556	0.393322	0.393322	0.31556	1e-06	0.03812	1e-06	0.073159	3e-06	0.096917	2e-06	0.23184
OG0006967	5	8	-1500.05	0.319668	0.389672	0.389672	0.319668	0.012724	0.01749	0.00865	0.035937	0.039803	0.044884	0.022197	0.112421
OG0009366	5	8	-1905.53	0.196727	0.388684	0.388684	0.196727	0.0233	0.006384	0.017379	0.025317	0.11844	0.016425	0.044713	0.128693
OG0007396	5	8	-4498.04	0.26405	0.387688	0.387688	0.26405	0.00811	0.010931	0.012249	0.028842	0.030716	0.028194	0.031595	0.109229
OG0008191	5	8	-2157.32	0.295802	0.386778	0.386778	0.295802	0.014147	0.012331	0.010778	0.059156	0.047825	0.031882	0.027866	0.199986
OG0009424	5	8	-2216.28	0.106161	0.386091	0.386091	0.106161	0.00784	0.021852	0.022637	0.021865	0.073849	0.056599	0.058631	0.205963
OG0008057	5	8	-2885.09	0.200242	0.384793	0.384793	0.200242	0.000336	0.028329	0.000494	0.063014	0.001677	0.07362	0.001284	0.314689
OG0009423	5	8	-2039.23	0.270936	0.384227	0.384227	0.270936	1e-06	0.033863	1e-06	0.075678	3e-06	0.088133	2e-06	0.279321
OG0008750	5	8	-1525.7	0.267679	0.382856	0.382856	0.267679	0.004607	0.051515	0.00637	0.101582	0.017213	0.134554	0.016638	0.379493
OG0007317	5	8	-783.188	0.165898	0.379406	0.379406	0.165898	0.00247	0.016742	0.008706	0.027781	0.014891	0.044127	0.022945	0.16746
OG0006863	5	8	-1090.14	0.0496297	0.375784	0.375784	0.0496297	0.001105	0.066595	0.002408	0.009254	0.022269	0.177215	0.006407	0.186461
OG0007024	5	8	-909.605	0.10563	0.375775	0.375775	0.10563	0.00274	0.009758	0.011939	0.01432	0.02594	0.025967	0.031772	0.135567
OG0007066	5	8	-1032.71	0.0487013	0.370406	0.370406	0.0487013	0.000807	0.050251	0.004179	0.010494	0.016575	0.135665	0.011281	0.21548
OG0007324	5	8	-2247.45	0.0714453	0.369934	0.369934	0.0714453	0.001719	0.033283	0.006768	0.008993	0.024064	0.089969	0.018296	0.125868
OG0006191	5	8	-1292.41	0.196609	0.368963	0.368963	0.196609	0.000752	0.026389	1e-06	0.063369	0.003824	0.071521	3e-06	0.322307
OG0008688	5	8	-1548.27	0.233725	0.36367	0.36367	0.233725	1e-06	0.054447	1e-06	0.084022	3e-06	0.149715	2e-06	0.359491
OG0008638	5	8	-1240.26	0.0956716	0.361654	0.361654	0.0956716	0.003101	0.008686	0.01008	0.006008	0.032409	0.024017	0.027873	0.062802
OG0009334	5	8	-1664.27	0.251539	0.356699	0.356699	0.251539	0.00032	0.02701	0.002011	0.061949	0.001274	0.075721	0.005637	0.246279
OG0006058	5	8	-1747.87	0.191985	0.351392	0.351392	0.191985	0.010782	0.043178	0.013685	0.029508	0.056162	0.122876	0.038945	0.1537
OG0006902	5	8	-528.431	0.100523	0.350502	0.350502	0.100523	0	0.094906	0.006188	0.023311	5e-06	0.270773	0.017654	0.231897
OG0006084	5	8	-936.552	0.357335	0.350118	0.350118	0.357335	0.005997	0.014937	0.007603	0.033803	0.016782	0.042662	0.021716	0.094598
OG0009240	5	8	-2751.71	0.270421	0.349876	0.349876	0.270421	1e-06	0.035874	1e-06	0.060403	3e-06	0.102535	3e-06	0.223365
OG0008046	5	8	-868.112	0.198286	0.342125	0.342125	0.198286	1e-06	0.037643	1e-06	0.0466	3e-06	0.110026	3e-06	0.235012
OG0008747	5	8	-917.733	0.259661	0.340367	0.340367	0.259661	0.001277	0.016459	0.005751	0.033349	0.004918	0.048355	0.016896	0.128433
OG0008844	5	8	-3742.65	0.188216	0.33937	0.33937	0.188216	0.006375	0.011981	0.01492	0.025645	0.033871	0.035305	0.043964	0.136253
OG0006776	5	8	-2991.42	0.261572	0.339206	0.339206	0.261572	0.007528	0.021785	0.006008	0.074905	0.028778	0.064225	0.017713	0.286363
OG0008560	5	8	-715.772	0.124479	0.337304	0.337304	0.124479	0	0.505632	1e-06	0.047001	4e-06	1.49904	3e-06	0.377586
OG0009539	5	8	-616.559	0.209675	0.332141	0.332141	0.209675	1e-06	0.055194	1e-06	0.077237	3e-06	0.166177	3e-06	0.368365
OG0008351	5	8	-2070.83	0.253037	0.331495	0.331495	0.253037	0.00773	0.013522	0.006387	0.024765	0.03055	0.040791	0.019268	0.097871
OG0006653	5	8	-2343.35	0.236171	0.328991	0.328991	0.236171	0.00592	0.021954	0.007933	0.034132	0.025068	0.066731	0.024112	0.144524
OG0006807	5	8	-1786.24	0.270329	0.328068	0.328068	0.270329	0.003535	0.032164	0.000645	0.046272	0.013077	0.098042	0.001966	0.171169
OG0009561	5	8	-1967.89	0.166953	0.327651	0.327651	0.166953	0.002307	0.019382	0.002666	0.03634	0.01382	0.059155	0.008137	0.217667
OG0008522	5	8	-1870.7	0.127359	0.326218	0.326218	0.127359	0.003916	0.027624	0.004683	0.015673	0.030744	0.084681	0.014355	0.123062
OG0009617	5	8	-1391.05	0.12291	0.3254	0.3254	0.12291	0.006436	0.010992	0.009468	0.023902	0.052365	0.03378	0.029098	0.194467
OG0008213	5	8	-2630.67	0.308584	0.322749	0.322749	0.308584	0.009085	0.008238	0.013511	0.033684	0.02944	0.025524	0.041862	0.109156
OG0007511	5	8	-2656.51	0.315847	0.319882	0.319882	0.315847	0.00536	0.006147	0.008381	0.021138	0.016969	0.019216	0.026199	0.066925
OG0009517	5	8	-2346.53	0.206433	0.318165	0.318165	0.206433	0.013999	0.0147	0.009002	0.019024	0.067812	0.046204	0.028292	0.092154
OG0006387	5	8	-540.197	0.348842	0.31682	0.31682	0.348842	0.017626	0.017789	0.01053	0.039489	0.050526	0.056148	0.033238	0.113201
OG0007874	5	8	-6953.37	0.234814	0.316424	0.316424	0.234814	0.007788	0.018456	0.009432	0.027441	0.033166	0.058325	0.02981	0.116862
OG0009171	5	8	-1821.53	0.192496	0.315312	0.315312	0.192496	1e-06	0.046565	1e-06	0.061565	3e-06	0.147678	3e-06	0.319826
OG0006279	5	8	-626.982	0.451321	0.312399	0.312399	0.451321	1e-06	0.031483	1e-06	0.091831	2e-06	0.100777	3e-06	0.203472
OG0008768	5	8	-1761.9	0.244547	0.311445	0.311445	0.244547	1e-06	0.025678	0.00301	0.051184	3e-06	0.082449	0.009665	0.209301
OG0007056	5	8	-806.071	0.0792579	0.31008	0.31008	0.0792579	0.001081	0.01139	0.007027	0.014415	0.013639	0.036732	0.022663	0.181875
OG0008881	5	8	-1566.33	0.308836	0.309991	0.309991	0.308836	0.007157	0.006337	0.015687	0.075551	0.023173	0.020443	0.050605	0.244632
OG0006098	5	8	-955.873	0.258087	0.309894	0.309894	0.258087	0.012274	0.009045	0.006909	0.033677	0.047558	0.029188	0.022296	0.130485
OG0006132	5	8	-3124.34	0.254756	0.303781	0.303781	0.254756	0.007604	0.020593	0.007273	0.043594	0.029847	0.067789	0.023942	0.17112
OG0009277	5	8	-3477.4	0.369607	0.301527	0.301527	0.369607	0.00906	0.006713	0.006955	0.049086	0.024512	0.022263	0.023066	0.132805
OG0008899	5	8	-5001.61	0.135646	0.301139	0.301139	0.135646	0.004303	0.008773	0.008778	0.018249	0.031723	0.029134	0.029148	0.134531
OG0007184	5	8	-1372.15	0.19457	0.299975	0.299975	0.19457	1e-06	0.01443	1e-06	0.034812	3e-06	0.048103	3e-06	0.178916
OG0008983	5	8	-9105.23	0.262588	0.298267	0.298267	0.262588	0.002097	0.016581	0.002034	0.038906	0.007985	0.055591	0.006819	0.148163
OG0009401	5	8	-6010.93	0.168663	0.297141	0.297141	0.168663	0.005865	0.009874	0.008412	0.019988	0.034775	0.033231	0.028309	0.118508
OG0007912	5	8	-2772.25	0.197349	0.29646	0.29646	0.197349	0.007105	0.012765	0.013702	0.033137	0.036	0.043058	0.046219	0.16791
OG0007898	5	8	-2848.09	0.0947755	0.295187	0.295187	0.0947755	0.00321	0.010199	0.003514	0.011436	0.033869	0.034551	0.011905	0.120662
OG0008014	5	8	-1727.47	0.111483	0.286459	0.286459	0.111483	0.002887	0.016137	0.008647	0.023444	0.025896	0.056334	0.030185	0.210295
OG0007607	5	8	-1428.66	0.132524	0.286154	0.286154	0.132524	0.007201	0.016159	0.00607	0.030854	0.054339	0.056468	0.021214	0.232822
OG0007535	5	8	-5972.49	0.143497	0.285859	0.285859	0.143497	0.005345	0.006361	0.012569	0.018754	0.037245	0.022254	0.04397	0.130693
OG0006660	5	8	-2226.57	0.182108	0.285482	0.285482	0.182108	0.007085	0.019345	0.018089	0.027005	0.038904	0.067763	0.063361	0.148293
OG0008415	5	8	-1383.32	0.155842	0.2847	0.2847	0.155842	0.00911	0.015046	0.014817	0.015524	0.058455	0.05285	0.052045	0.099614
OG0009434	5	8	-1351.83	0.160226	0.284134	0.284134	0.160226	1e-06	0.063011	1e-06	0.040443	4e-06	0.221765	3e-06	0.252412
OG0008373	5	8	-4116.3	0.159815	0.282667	0.282667	0.159815	0.004035	0.010484	0.009099	0.01887	0.025246	0.03709	0.032189	0.118077
OG0007820	5	8	-1300.19	0.217863	0.281631	0.281631	0.217863	0.015714	0.006522	0.01838	0.033118	0.072126	0.023158	0.065264	0.152015
OG0009351	5	8	-2830.68	0.261346	0.28059	0.28059	0.261346	0.009634	0.017273	0.012492	0.037816	0.036863	0.061559	0.044519	0.144699
OG0008422	5	8	-2244.73	0.0211672	0.279567	0.279567	0.0211672	0.000777	0.028608	0.00614	0.002885	0.036684	0.102331	0.021963	0.136314
OG0009312	5	8	-2211.88	0.136864	0.278991	0.278991	0.136864	0.007682	0.013077	0.007911	0.015136	0.056127	0.046871	0.028355	0.110588
OG0007768	5	8	-8101.61	0.287255	0.277459	0.277459	0.287255	0.009336	0.006912	0.006972	0.030606	0.032502	0.024912	0.025128	0.106546
OG0007004	5	8	-1536.18	0.184003	0.273456	0.273456	0.184003	0.006346	0.0121	0.012144	0.032202	0.034486	0.044249	0.04441	0.175008
OG0008547	5	8	-2331.35	0.12235	0.273202	0.273202	0.12235	0.003936	0.014353	0.006364	0.015485	0.032167	0.052535	0.023294	0.12656
OG0006905	5	8	-2343.75	0.222971	0.272961	0.272961	0.222971	0.002778	0.015251	0.0058	0.03088	0.01246	0.055874	0.021247	0.138494
OG0007039	5	8	-3488.26	0.14324	0.272193	0.272193	0.14324	0.004794	0.007295	0.008305	0.019735	0.033471	0.0268	0.030513	0.137776
OG0009377	5	8	-7541.73	0.189423	0.271848	0.271848	0.189423	0.00624	0.009344	0.006775	0.02088	0.032942	0.034372	0.024922	0.110228
OG0007731	5	8	-1445.87	0.315181	0.268894	0.268894	0.315181	0.01704	0.0127	0.01216	0.050499	0.054064	0.04723	0.045224	0.160221
OG0008483	5	8	-3059.98	0.419949	0.268491	0.268491	0.419949	1e-06	0.026172	1e-06	0.074603	2e-06	0.097479	3e-06	0.177647
OG0008403	5	8	-1056.44	0.129389	0.267273	0.267273	0.129389	0.002373	0.014515	0.002004	0.012742	0.018342	0.054306	0.007498	0.098481
OG0006256	5	8	-2350.07	0.520503	0.267154	0.267154	0.520503	0.029569	0.019019	0.015815	0.072807	0.056809	0.071192	0.059197	0.139879
OG0007816	5	8	-2022.82	0.284429	0.264713	0.264713	0.284429	1e-06	0.011379	1e-06	0.036118	3e-06	0.042985	3e-06	0.126985
OG0006733	5	8	-2146.14	0.258607	0.263705	0.263705	0.258607	0.001955	0.015371	0.004012	0.029168	0.007558	0.058289	0.015212	0.112788
OG0007860	5	8	-3466.68	0.11254	0.2636	0.2636	0.11254	0.001476	0.028792	0.00529	0.016245	0.013115	0.109227	0.020069	0.144352
OG0006928	5	8	-1725.08	0.107947	0.261149	0.261149	0.107947	0.001055	0.031143	0.002822	0.020071	0.009776	0.119255	0.010804	0.185937
OG0008259	5	8	-6073.16	0.23315	0.261134	0.261134	0.23315	0.005461	0.008273	0.00573	0.023241	0.023424	0.03168	0.021943	0.099684
OG0008356	5	8	-3284.7	0.256921	0.260441	0.260441	0.256921	0.010336	0.008376	0.006952	0.030457	0.040231	0.032162	0.026692	0.118547
OG0006541	5	8	-2928.85	0.169104	0.260361	0.260361	0.169104	0.004207	0.007482	0.005676	0.02331	0.024877	0.028735	0.021801	0.137845
OG0007308	5	8	-1805.39	0.380496	0.259933	0.259933	0.380496	0.002377	0.02381	0.002	0.078944	0.006246	0.091602	0.007696	0.207477
OG0009625	5	8	-969.427	0.205171	0.259658	0.259658	0.205171	0.00519	0.0089	0.010354	0.042207	0.025294	0.034274	0.039875	0.205717
OG0009632	5	8	-1046.28	0.214223	0.259238	0.259238	0.214223	0.009096	0.006499	0.008585	0.022108	0.04246	0.025068	0.033115	0.103201
OG0009645	5	8	-1935.3	0.191176	0.257149	0.257149	0.191176	0.008911	0.010142	0.012468	0.088247	0.046614	0.039441	0.048485	0.461599
OG0008456	5	8	-4171.88	0.273943	0.255973	0.255973	0.273943	0.004686	0.018318	0.003941	0.069759	0.017106	0.071564	0.015398	0.254648
OG0008258	5	8	-2157.94	0.272196	0.255849	0.255849	0.272196	0.010681	0.018818	0.009035	0.026817	0.039241	0.073551	0.035313	0.098521
OG0007172	5	8	-3846.26	0.148916	0.254798	0.254798	0.148916	0.004649	0.020001	0.00675	0.014808	0.031219	0.078496	0.026492	0.09944
OG0006323	5	8	-3382.86	0.149098	0.252859	0.252859	0.149098	0.004231	0.013738	0.005764	0.047927	0.028378	0.05433	0.022796	0.321444
OG0007296	5	8	-6487.72	0.20575	0.25242	0.25242	0.20575	0.0092	0.006355	0.006769	0.023817	0.044716	0.025177	0.026817	0.115759
OG0007429	5	8	-2483.9	0.182601	0.252274	0.252274	0.182601	0.003238	0.01741	0.001226	0.033234	0.017735	0.069013	0.00486	0.182004
OG0007149	5	8	-2532.43	0.464671	0.250014	0.250014	0.464671	0.009572	0.020563	0.004884	0.056082	0.020599	0.082247	0.019537	0.120691
OG0009654	5	8	-8528.51	0.277897	0.249044	0.249044	0.277897	0.008763	0.010518	0.007649	0.026051	0.031534	0.042234	0.030715	0.093744
OG0007359	5	8	-1042.52	0.250104	0.248535	0.248535	0.250104	0.007952	0.017858	0.012412	0.030938	0.031795	0.071852	0.04994	0.123699
OG0009264	5	8	-1476.93	0.198226	0.247697	0.247697	0.198226	0.003357	0.013877	0.002806	0.031791	0.016933	0.056025	0.011329	0.160375
OG0008786	5	8	-2527.74	0.0523444	0.247441	0.247441	0.0523444	0.006109	0.010553	0.010567	0.014901	0.116703	0.042649	0.042703	0.284664
OG0008561	5	8	-1953.93	0.150377	0.246954	0.246954	0.150377	0.01503	0.013442	0.008653	0.035519	0.099948	0.054433	0.035039	0.2362
OG0009268	5	8	-961.485	0.139175	0.244572	0.244572	0.139175	0.001552	0.014393	0.003464	0.032652	0.011151	0.058851	0.014163	0.234609
OG0009245	5	8	-1011.72	0.232528	0.243542	0.243542	0.232528	1e-06	0.041348	0.000996	0.05796	3e-06	0.169776	0.00409	0.249258
OG0006956	5	8	-3945.79	0.173455	0.243005	0.243005	0.173455	0.0016	0.022101	0.003387	0.036511	0.009223	0.090948	0.013939	0.210492
OG0007410	5	8	-1121.24	0.354765	0.242238	0.242238	0.354765	0.001264	0.019141	0.006287	0.05282	0.003563	0.079018	0.025954	0.148888
OG0007242	5	8	-4353.58	0.17245	0.241257	0.241257	0.17245	0.005442	0.008258	0.00794	0.02882	0.031558	0.034227	0.03291	0.167119
OG0006955	5	8	-1860.37	0.164384	0.240852	0.240852	0.164384	0.005759	0.015069	0.006261	0.030433	0.035034	0.062564	0.025996	0.185133
OG0009170	5	8	-3131.28	0.181006	0.240527	0.240527	0.181006	0.000168	0.022318	0.000754	0.055599	0.000929	0.092786	0.003134	0.307164
OG0006688	5	8	-1352.94	0.125951	0.238384	0.238384	0.125951	0	0.013655	1e-06	0.020629	4e-06	0.057282	3e-06	0.16379
OG0007558	5	8	-934.769	0.147454	0.236623	0.236623	0.147454	0.003144	0.01911	0.01117	0.029621	0.021325	0.080761	0.047206	0.200884
OG0006405	5	8	-614.314	0.0924414	0.235776	0.235776	0.0924414	0.00137	0.033782	0.001233	0.033393	0.014822	0.14328	0.005231	0.361239
OG0007673	5	8	-1046.1	0.197286	0.235222	0.235222	0.197286	0.007849	0.009658	0.011273	0.027564	0.039786	0.041058	0.047925	0.139714
OG0006291	5	8	-2111	0.139399	0.234892	0.234892	0.139399	0.003184	0.010941	0.007638	0.022823	0.022839	0.04658	0.032516	0.163726
OG0006553	5	8	-986.516	0.12797	0.234734	0.234734	0.12797	1e-06	0.02471	0.004048	0.037695	8e-06	0.10527	0.017247	0.294559
OG0007523	5	8	-805.983	0.151887	0.23361	0.23361	0.151887	0.008145	0.011974	0.001589	0.02283	0.053622	0.051256	0.006803	0.150308
OG0007187	5	8	-366.972	0.540252	0.232057	0.232057	0.540252	1e-06	0.029078	1e-06	0.106908	2e-06	0.125306	3e-06	0.197885
OG0008940	5	8	-3614.06	0.0999374	0.231777	0.231777	0.0999374	0.003006	0.007345	0.007038	0.012454	0.03008	0.031691	0.030366	0.124619
OG0009152	5	8	-1717.29	0.156837	0.230285	0.230285	0.156837	0.008076	0.008519	0.005768	0.012813	0.051495	0.036993	0.025048	0.081698
OG0008802	5	8	-3787.11	0.184462	0.227525	0.227525	0.184462	0.011421	0.014413	0.011606	0.039252	0.061916	0.063346	0.051011	0.212791
OG0007594	5	8	-2535.37	0.0284741	0.226876	0.226876	0.0284741	0.001137	0.018225	0.004932	0.003187	0.039922	0.080329	0.02174	0.111927
OG0007976	5	8	-1845.35	0.178679	0.226476	0.226476	0.178679	0.012572	0.009016	0.008002	0.028183	0.07036	0.039811	0.035332	0.157729
OG0008216	5	8	-1809.15	0.176787	0.225101	0.225101	0.176787	0.005361	0.020234	0.002878	0.03879	0.030324	0.089887	0.012784	0.219418
OG0008490	5	8	-2309.59	0.165768	0.224351	0.224351	0.165768	0.011451	0.01381	0.013755	0.028869	0.069079	0.061555	0.06131	0.174155
OG0008838	5	8	-1787.7	0.222739	0.224208	0.224208	0.222739	0.00159	0.008881	0.001056	0.019175	0.00714	0.039609	0.004711	0.086087
OG0009141	5	8	-3064.08	0.105699	0.223513	0.223513	0.105699	0.005128	0.007235	0.00475	0.009898	0.048518	0.032367	0.021251	0.093639
OG0006172	5	8	-2417.64	0.210658	0.222645	0.222645	0.210658	0.01831	0.025983	0.016373	0.068664	0.086916	0.116703	0.073538	0.325949
OG0007986	5	8	-1624.01	0.227378	0.222457	0.222457	0.227378	0.00871	0.02057	0.01119	0.071982	0.038306	0.092465	0.050301	0.316574
OG0006721	5	8	-846.312	0.181722	0.22138	0.22138	0.181722	0.001007	0.014022	0.001146	0.038868	0.005543	0.063339	0.005175	0.213888
OG0009358	5	8	-1769.01	0.205928	0.219947	0.219947	0.205928	0.002572	0.011986	0.002002	0.023562	0.012488	0.054493	0.0091	0.114421
OG0009067	5	8	-3324.1	0.131631	0.219444	0.219444	0.131631	0	0.020893	1e-06	0.027486	4e-06	0.09521	3e-06	0.208812
OG0007474	5	8	-1782.38	0.136965	0.218324	0.218324	0.136965	1e-06	0.029242	0.000557	0.049496	4e-06	0.133936	0.002553	0.361377
OG0008572	5	8	-2331.14	0.104647	0.216075	0.216075	0.104647	0.000278	0.022115	0.000449	0.027942	0.002661	0.102351	0.002079	0.267017
OG0006303	5	8	-1836.49	0.172774	0.212311	0.212311	0.172774	0.005994	0.013028	0.012043	0.036909	0.03469	0.061363	0.056725	0.213627
OG0007179	5	8	-1272.44	0.524184	0.211708	0.211708	0.524184	1e-06	0.018265	1e-06	0.072918	2e-06	0.086277	3e-06	0.139108
OG0006687	5	8	-5690.39	0.348403	0.211416	0.211416	0.348403	0.011924	0.011539	0.005141	0.049779	0.034225	0.054581	0.024319	0.142878
OG0006521	5	8	-3055.55	0.142174	0.210962	0.210962	0.142174	0.004888	0.016169	0.006536	0.048327	0.03438	0.076645	0.03098	0.339913
OG0008460	5	8	-2160.37	0.408736	0.209862	0.209862	0.408736	0.001503	0.026495	0.001091	0.135066	0.003677	0.126252	0.0052	0.330448
OG0007754	5	8	-930.598	0.125782	0.20884	0.20884	0.125782	0.006513	0.007278	0.008319	0.018043	0.051778	0.03485	0.039834	0.14345
OG0007748	5	8	-1796.39	0.209976	0.20624	0.20624	0.209976	0.000531	0.02044	0.001739	0.06748	0.002528	0.099107	0.008432	0.321368
OG0006502	5	8	-3794.94	0.314797	0.204222	0.204222	0.314797	0.007634	0.005499	0.004418	0.029526	0.024249	0.026925	0.021635	0.093794
OG0009448	5	8	-1905.22	0.162373	0.203517	0.203517	0.162373	0.001587	0.021244	0.00034	0.053664	0.009775	0.104386	0.001671	0.3305
OG0008196	5	8	-2265.53	0.128179	0.20315	0.20315	0.128179	0.004414	0.009902	0.005185	0.01669	0.034434	0.048743	0.025522	0.130212
OG0007091	5	8	-1340.47	0.199343	0.201729	0.201729	0.199343	0.007794	0.005203	0.015182	0.023254	0.039099	0.02579	0.07526	0.116651
OG0006288	5	8	-2295.48	0.102121	0.199622	0.199622	0.102121	0.0002	0.02474	1e-06	0.043146	0.001956	0.123932	3e-06	0.422496
OG0008382	5	8	-1407.9	0.123247	0.199292	0.199292	0.123247	0.001455	0.033744	0.000681	0.040933	0.011804	0.16932	0.003416	0.332123
OG0009514	5	8	-2201.05	0.359548	0.196677	0.196677	0.359548	0.011438	0.005562	0.007411	0.033695	0.031811	0.028277	0.037682	0.093715
OG0006140	5	8	-1115.46	0.261308	0.19629	0.19629	0.261308	0.012348	0.010072	0.008077	0.03078	0.047253	0.051313	0.041146	0.117793
OG0009249	5	8	-2012.61	0.156232	0.196156	0.196156	0.156232	0.001897	0.011674	0.002806	0.055445	0.01214	0.059515	0.014304	0.354887
OG0006265	5	8	-5521.66	0.19836	0.195679	0.195679	0.19836	0.00142	0.019186	0.001265	0.059308	0.007159	0.098048	0.006466	0.298991
OG0007044	5	8	-3484.74	0.0463004	0.195568	0.195568	0.0463004	0.001583	0.006558	0.002797	0.005885	0.034195	0.033535	0.014302	0.127097
OG0007054	5	8	-1434.38	0.0185404	0.195516	0.195516	0.0185404	0.001029	0.011774	0.004619	0.001808	0.055489	0.060218	0.023626	0.097496
OG0009144	5	8	-1399.17	0.138741	0.194247	0.194247	0.138741	0.002354	0.016028	0.005826	0.015218	0.016965	0.082513	0.029992	0.109686
OG0007741	5	8	-1634.97	0.246036	0.193951	0.193951	0.246036	0.006311	0.019526	0.002871	0.032622	0.02565	0.100674	0.014805	0.132592
OG0007647	5	8	-1771.33	0.129279	0.193747	0.193747	0.129279	0.003815	0.004907	0.010432	0.01896	0.029513	0.025329	0.053846	0.146661
OG0006674	5	8	-2227.84	0.126394	0.193201	0.193201	0.126394	0.00193	0.015	0.002184	0.020942	0.015266	0.077642	0.011305	0.165686
OG0009375	5	8	-2557.32	0.24033	0.192278	0.192278	0.24033	0.00335	0.004901	0.003754	0.019662	0.013941	0.025488	0.019524	0.081812
OG0009233	5	8	-2335.31	0.178908	0.188773	0.188773	0.178908	0.009412	0.012608	0.004478	0.034011	0.052606	0.066788	0.023719	0.190106
OG0008383	5	8	-2266	0.176476	0.187539	0.187539	0.176476	0.00802	0.008642	0.00639	0.02013	0.045447	0.046081	0.034075	0.114066
OG0009048	5	8	-1947.68	0.100247	0.18732	0.18732	0.100247	0.001483	0.010876	0.000941	0.015515	0.014789	0.058061	0.005026	0.154772
OG0008757	5	8	-3455.44	0.0735596	0.186396	0.186396	0.0735596	0.004108	0.007088	0.003695	0.005222	0.05585	0.038027	0.019825	0.070994
OG0008952	5	8	-1226.02	0.364544	0.186039	0.186039	0.364544	0.016445	0.012996	0.018541	0.068655	0.045112	0.069854	0.09966	0.188332
OG0008053	5	8	-1216.43	0.103773	0.185522	0.185522	0.103773	0.003654	0.00453	0.005265	0.014169	0.035207	0.024417	0.028377	0.136542
OG0008393	5	8	-1113.46	0.123884	0.185515	0.185515	0.123884	0.002787	0.008717	0.001463	0.008885	0.022499	0.046988	0.007887	0.071724
OG0008537	5	8	-3193.31	0.160599	0.184483	0.184483	0.160599	0.001579	0.020279	0.000414	0.047361	0.009833	0.109924	0.002247	0.2949
OG0008836	5	8	-2433.58	0.134449	0.18257	0.18257	0.134449	0.00709	0.008055	0.004099	0.016562	0.052736	0.044121	0.022449	0.123181
OG0008418	5	8	-2478.52	0.117598	0.181311	0.181311	0.117598	0.00284	0.007129	0.0051	0.010696	0.024153	0.039318	0.02813	0.090952
OG0008611	5	8	-1306.77	0.0393511	0.181016	0.181016	0.0393511	0.001311	0.006927	0.001971	0.00422	0.033311	0.038267	0.010887	0.107242
OG0006750	5	8	-2238.88	0.176045	0.180515	0.180515	0.176045	1e-06	0.032222	1e-06	0.108046	4e-06	0.178502	4e-06	0.613738
OG0008255	5	8	-984.046	0.239559	0.179703	0.179703	0.239559	0.005789	0.015522	0.004936	0.033277	0.024166	0.086376	0.027465	0.138909
OG0008065	5	8	-1992.28	0.174874	0.178123	0.178123	0.174874	0.001989	0.018294	0.003473	0.045327	0.011377	0.102704	0.019496	0.259199
OG0007302	5	8	-4109.38	0.231362	0.175617	0.175617	0.231362	0.008158	0.022737	0.007406	0.052334	0.035261	0.129469	0.04217	0.2262
OG0006931	5	8	-3459.42	0.113664	0.174553	0.174553	0.113664	0.000152	0.019199	1e-06	0.017809	0.001334	0.109991	3e-06	0.156681
OG0007505	5	8	-1763.86	0.133328	0.169736	0.169736	0.133328	0.003832	0.004242	0.006379	0.019102	0.028741	0.024994	0.037585	0.143275
OG0009431	5	8	-1301.39	0.0696746	0.168211	0.168211	0.0696746	0.003198	0.002558	0.008639	0.013317	0.045902	0.015209	0.051359	0.191134
OG0006953	5	8	-3246.42	0.233541	0.16554	0.16554	0.233541	0.012086	0.006827	0.007621	0.034995	0.051752	0.041238	0.046039	0.149847
OG0008769	5	8	-1882.26	0.174946	0.163306	0.163306	0.174946	0.005535	0.006378	0.002267	0.020895	0.03164	0.039055	0.013883	0.119439
OG0008341	5	8	-4195.69	0.195567	0.161964	0.161964	0.195567	0.011044	0.009506	0.005127	0.072111	0.056472	0.05869	0.031653	0.368731
OG0007734	5	8	-725.661	0.0890388	0.159244	0.159244	0.0890388	0.004647	0.007881	0.010031	0.011612	0.05219	0.049491	0.062994	0.130415
OG0006106	5	8	-2135.21	0.322844	0.157654	0.157654	0.322844	0.030298	0.009691	0.003081	0.033082	0.093847	0.061471	0.019544	0.10247
OG0006467	5	8	-3464.94	0.178933	0.157009	0.157009	0.178933	0.004639	0.003889	0.005049	0.029554	0.025928	0.024771	0.032157	0.165167
OG0008350	5	8	-4293.57	0.121504	0.154808	0.154808	0.121504	0.00448	0.006487	0.00481	0.015765	0.036871	0.041902	0.031074	0.129748
OG0006497	5	8	-1667.21	0.140859	0.154525	0.154525	0.140859	0.003026	0.022976	0.001723	0.043849	0.021481	0.148687	0.011151	0.311298
OG0007969	5	8	-965.696	0.0915864	0.149098	0.149098	0.0915864	0.00616	0.005487	0.005366	0.027521	0.067255	0.0368	0.035991	0.30049
OG0009068	5	8	-838.536	0.154666	0.145976	0.145976	0.154666	0.006197	0.006507	0.013222	0.051856	0.040068	0.044576	0.090577	0.335275
OG0008850	5	8	-1832.6	0.146761	0.144697	0.144697	0.146761	1e-06	0.021438	1e-06	0.050767	4e-06	0.148154	4e-06	0.345915
OG0009545	5	8	-983.224	0.134348	0.144555	0.144555	0.134348	0.006304	0.0126	0.004111	0.023812	0.046924	0.087166	0.028437	0.177245
OG0009128	5	8	-1543.27	0.0528698	0.143678	0.143678	0.0528698	0.003215	0.055183	0.009034	0.008925	0.060809	0.384075	0.062879	0.168811
OG0008000	5	8	-1580.95	0.12448	0.141139	0.141139	0.12448	0.001121	0.007595	0.003652	0.02917	0.009003	0.053811	0.025878	0.234337
OG0009273	5	8	-2892.03	0.255575	0.140965	0.140965	0.255575	0.002322	0.016919	0.001205	0.054769	0.009084	0.12002	0.00855	0.214298
OG0007321	5	8	-6367.36	0.0849714	0.1407	0.1407	0.0849714	0.00279	0.005202	0.002546	0.009713	0.03283	0.036971	0.018092	0.114308
OG0007822	5	8	-2192.25	0.0961005	0.139332	0.139332	0.0961005	0.001855	0.013397	0.001393	0.017629	0.019298	0.096152	0.010001	0.183447
OG0009191	5	8	-3891.09	0.222012	0.139254	0.139254	0.222012	0.005144	0.004277	0.004664	0.020571	0.023168	0.030715	0.03349	0.092655
OG0007098	5	8	-777.635	0.143818	0.136277	0.136277	0.143818	0.009941	0.009016	0.004064	0.03128	0.069121	0.066156	0.029821	0.2175
OG0006066	5	8	-1214.5	0.148599	0.136099	0.136099	0.148599	0.007457	0.006013	0.009341	0.025677	0.050183	0.044178	0.068633	0.172792
OG0006972	5	8	-1446.76	0.248203	0.134666	0.134666	0.248203	0.013436	0.007984	0.011621	0.047098	0.054133	0.059286	0.086298	0.189758
OG0007549	5	8	-2859.58	0.167383	0.133984	0.133984	0.167383	0.00719	0.019135	0.003374	0.061669	0.042957	0.142814	0.025182	0.368428
OG0009024	5	8	-3360.59	0.243373	0.133913	0.133913	0.243373	0.010339	0.006218	0.006412	0.03391	0.042483	0.04643	0.047879	0.139332
OG0009033	5	8	-2545.34	0.143586	0.133548	0.133548	0.143586	0.002535	0.006766	0.003003	0.01611	0.017655	0.050666	0.022486	0.112198
OG0009619	5	8	-1681.65	0.0909843	0.130639	0.130639	0.0909843	0.004843	0.006721	0.007834	0.013146	0.053225	0.051449	0.059963	0.144488
OG0009238	5	8	-3190.12	0.169991	0.129538	0.129538	0.169991	0.002115	0.009159	0.002631	0.021833	0.012442	0.070708	0.020309	0.128436
OG0009498	5	8	-1280.74	0.0315483	0.129276	0.129276	0.0315483	0.000307	0.004112	0.002463	0.002861	0.009731	0.031804	0.019051	0.090687
OG0008141	5	8	-1333.73	0.156342	0.129178	0.129178	0.156342	0.001758	0.013161	0.000505	0.035935	0.011242	0.101884	0.003908	0.22985
OG0009519	5	8	-1236.23	0.0973847	0.125556	0.125556	0.0973847	0.000377	0.013592	0.000852	0.036536	0.003875	0.108254	0.006784	0.375175
OG0008582	5	8	-1519.69	0.20949	0.124752	0.124752	0.20949	0.011792	0.013216	0.008309	0.042591	0.056288	0.105941	0.066602	0.203307
OG0006141	5	8	-2226.78	0.0671019	0.124538	0.124538	0.0671019	0.001981	0.003988	0.180287	0.006701	0.029518	0.03202	1.44765	0.099869
OG0007114	5	8	-863.648	0.0762302	0.124049	0.124049	0.0762302	0.001488	0.01389	0.000722	0.01624	0.019517	0.111975	0.005818	0.213039
OG0007942	5	8	-3114.04	0.0622309	0.124031	0.124031	0.0622309	0	0.024311	0.000602	0.02048	5e-06	0.196011	0.004857	0.32909
OG0006911	5	8	-1070.79	0.149039	0.12396	0.12396	0.149039	0.005902	0.018069	0.002892	0.050588	0.039601	0.145765	0.023329	0.339429
OG0006131	5	8	-1129.59	0.0295962	0.121164	0.121164	0.0295962	0	0.013758	0	0.009055	4e-06	0.113552	3e-06	0.305953
OG0008925	5	8	-855.057	0.376462	0.119158	0.119158	0.376462	0.025024	0.002469	0.000614	0.035349	0.066472	0.020717	0.005156	0.093899
OG0006049	5	8	-1347.24	0.105281	0.11835	0.11835	0.105281	0.002625	0.014157	0.007108	0.036715	0.02493	0.119624	0.060063	0.348728
OG0007174	5	8	-1331.68	0.201968	0.116314	0.116314	0.201968	0.014442	0.004009	0.006819	0.039757	0.071508	0.034471	0.058628	0.196848
OG0007185	5	8	-893.722	0.101516	0.115739	0.115739	0.101516	0.000689	0.010378	0	0.024858	0.00679	0.089664	4e-06	0.244874
OG0007328	5	8	-955.635	0.050131	0.114903	0.114903	0.050131	0.001609	0.009162	0.002307	0.007038	0.032098	0.079739	0.020075	0.140391
OG0006080	5	8	-1669.31	0.266666	0.114371	0.114371	0.266666	0.006726	0.00371	0.003279	0.024807	0.025221	0.032442	0.028666	0.093026
OG0006079	5	8	-3802.87	0.0895534	0.110024	0.110024	0.0895534	0.004949	0.006286	0.002895	0.013316	0.055264	0.057136	0.026315	0.148695
OG0006704	5	8	-875.531	0.126776	0.108251	0.108251	0.126776	1e-06	0.01004	0	0.031164	4e-06	0.092747	5e-06	0.245817
OG0009395	5	8	-3493.3	0.119259	0.103904	0.103904	0.119259	0.005212	0.003885	0.003648	0.014654	0.043706	0.037395	0.035112	0.122874
OG0009547	5	8	-756.352	0.166187	0.102862	0.102862	0.166187	1e-06	0.017862	0	0.086922	4e-06	0.173654	4e-06	0.523039
OG0006312	5	8	-736.774	0.0554479	0.101065	0.101065	0.0554479	0.002065	0.01138	0.001421	0.014559	0.037247	0.112602	0.014056	0.262563
OG0008157	5	8	-2656.81	0.105004	0.100625	0.100625	0.105004	0	0.016454	0	0.031215	4e-06	0.163516	4e-06	0.297269
OG0006437	5	8	-1100.18	0.122044	0.100454	0.100454	0.122044	0.001721	0.010181	0.001974	0.024466	0.014099	0.101349	0.019651	0.20047
OG0007821	5	8	-1196.02	0.133513	0.0997468	0.0997468	0.133513	0	0.013745	0.001409	0.035085	4e-06	0.137797	0.014121	0.262787
OG0008237	5	8	-3099.55	0.126612	0.099549	0.099549	0.126612	0.015225	0.013419	0.005227	0.043016	0.120252	0.1348	0.052506	0.339744
OG0006074	5	8	-2051.57	0.180676	0.0993329	0.0993329	0.180676	1e-06	0.007037	0	0.043965	3e-06	0.070838	4e-06	0.243336
OG0008685	5	8	-3077.54	0.0909076	0.098428	0.098428	0.0909076	0.006901	0.008436	0.00599	0.02588	0.07591	0.085711	0.060853	0.284689
OG0008526	5	8	-1064.38	0.0448508	0.0983084	0.0983084	0.0448508	0.000875	0.002473	0.004101	0.005263	0.019513	0.025152	0.041716	0.117353
OG0008434	5	8	-604.265	0.0629268	0.0977958	0.0977958	0.0629268	0.001457	0.004076	0.00342	0.019767	0.023157	0.041676	0.034966	0.314121
OG0008609	5	8	-1364.85	0.458951	0.0945194	0.0945194	0.458951	0.008181	0.002009	0.003457	0.049449	0.017825	0.021258	0.036575	0.107743
OG0009613	5	8	-1317.24	0.285053	0.092852	0.092852	0.285053	0.011638	0.002814	0.006734	0.033944	0.040828	0.030308	0.072524	0.119078
OG0006402	5	8	-1010.84	0.242387	0.0926526	0.0926526	0.242387	0.00892	0.009141	0.004695	0.03124	0.036802	0.09866	0.050675	0.128885
OG0007382	5	8	-1375.2	0.176573	0.0907301	0.0907301	0.176573	0.001906	0.004683	0.000828	0.042398	0.010792	0.05162	0.009127	0.240117
OG0007893	5	8	-2334.51	0.102624	0.0905832	0.0905832	0.102624	0.002776	0.005531	0.002249	0.022082	0.027053	0.061062	0.02483	0.215177
OG0007651	5	8	-1462.82	0.0564328	0.0876071	0.0876071	0.0564328	0.003678	0.006592	0.009072	0.013648	0.06517	0.075248	0.103552	0.241848
OG0009007	5	8	-779.1	0.20463	0.0875815	0.0875815	0.20463	0.007994	0.001831	0.004429	0.012775	0.039064	0.020908	0.050569	0.062428
OG0007848	5	8	-848.371	0.19856	0.0866915	0.0866915	0.19856	0.012261	0.013241	0.326259	0.038697	0.061748	0.152743	3.76345	0.194886
OG0006802	5	8	-2135.2	0.0685365	0.085418	0.085418	0.0685365	0.005449	0.012122	0.001554	0.036168	0.079504	0.141919	0.018193	0.527726
OG0008323	5	8	-998.796	0.0203229	0.0847584	0.0847584	0.0203229	0.000335	0.003286	0.001187	0.001664	0.01649	0.038764	0.014005	0.081857
OG0007129	5	8	-639.333	0.169138	0.0841044	0.0841044	0.169138	0.006604	0.00478	0.008028	0.047868	0.039044	0.056832	0.095458	0.283011
OG0008570	5	8	-1625.58	0.210163	0.0840261	0.0840261	0.210163	0.019771	0.005261	0.09316	0.041287	0.094073	0.062612	1.10871	0.196453
OG0009543	5	8	-4990.06	0.371923	0.0834493	0.0834493	0.371923	0.012837	0.002808	0.002242	0.103488	0.034515	0.033654	0.026869	0.278252
OG0007357	5	8	-1387.34	0.0761961	0.0821237	0.0821237	0.0761961	0.003056	0.003456	0.003257	0.016577	0.040103	0.042082	0.03966	0.217551
OG0006800	5	8	-539.408	0.106168	0.0807938	0.0807938	0.106168	0.001096	0.008599	0	0.023836	0.010324	0.106429	4e-06	0.224514
OG0007258	5	8	-1005.01	0.0526413	0.0786218	0.0786218	0.0526413	0.002269	0.006502	0.002548	0.005965	0.043111	0.082698	0.032403	0.113322
OG0007714	5	8	-1808.26	0.0930842	0.0774661	0.0774661	0.0930842	0	0.00644	0.000237	0.020278	4e-06	0.08313	0.003063	0.217851
OG0007536	5	8	-1533.12	0.0832323	0.0774061	0.0774061	0.0832323	0.001913	0.004012	0.001793	0.011046	0.022982	0.051828	0.02316	0.132711
OG0008778	5	8	-4087.84	0.0565233	0.0744388	0.0744388	0.0565233	0.001661	0.007725	0.001541	0.011119	0.029383	0.103773	0.020696	0.196714
OG0006707	5	8	-1173.42	0.143298	0.0738933	0.0738933	0.143298	0.003684	0.006822	0.0033	0.032133	0.02571	0.092317	0.044658	0.224238
OG0008219	5	8	-769.089	0.129514	0.0732168	0.0732168	0.129514	0.012518	0.011116	0.006094	0.057425	0.096652	0.151817	0.083235	0.443386
OG0007543	5	8	-1502.26	0.0665216	0.0731306	0.0731306	0.0665216	0.001762	0.00527	0.002309	0.008925	0.026495	0.072059	0.031567	0.134168
OG0009187	5	8	-1898.89	0.204332	0.0693025	0.0693025	0.204332	0.00579	0.003074	0.002186	0.023171	0.028334	0.044351	0.031542	0.113398
OG0007642	5	8	-1989.56	0.0368351	0.0675642	0.0675642	0.0368351	0.000878	0.003111	0.001405	0.004638	0.023839	0.046044	0.020799	0.125925
OG0009080	5	8	-2157.71	0.106955	0.0673347	0.0673347	0.106955	0.006928	0.004737	0.002729	0.023922	0.064773	0.070348	0.040527	0.223669
OG0006529	5	8	-1879.25	0.100099	0.0579847	0.0579847	0.100099	0	0.007502	0	0.029493	4e-06	0.129385	5e-06	0.294635
OG0007954	5	8	-5153.1	0.0350502	0.0438075	0.0438075	0.0350502	0.001035	0.001999	0.001578	0.005314	0.029527	0.045624	0.036013	0.151622
OG0008599	5	8	-1246.2	0.147497	0.0431515	0.0431515	0.147497	0.002743	0.002685	0.001007	0.020324	0.018597	0.062216	0.023344	0.137792
OG0008124	5	8	-2114.9	0.0758401	0.0431438	0.0431438	0.0758401	0.005632	0.001921	0.001649	0.009894	0.074257	0.044529	0.03821	0.130453
OG0009311	5	8	-902.732	0.118169	0.0355134	0.0355134	0.118169	0.003309	0.002104	0.000489	0.011387	0.028002	0.059248	0.013781	0.096359
OG0008857	5	8	-3231.82	0.0576994	0.0176278	0.0176278	0.0576994	0.00214	0.000839	0.001167	0.005801	0.037097	0.047613	0.066194	0.100538
OG0009156	5	8	-748.78	0.0238992	0.0001	0.0001	0.0238992	0.000199	3e-06	2e-06	0.002554	0.008325	0.032948	0.017155	0.106847

## Sheet: Unbiased_Floral_Buds
Two-ratio branch model of CodeML in PAML was used for the foreground branch and the background branch.
Two dioecious species Trichosanthes pilosa and Trichosanthes kirilowii represent as the foreground and two monoecious species Trichosanthes anguina and Luffa cylindrica represent as the background.
OGs	ntime	np	lnL	T. anguina_ω	T. pilosa_ω	T. kirilowii_ω	L. cylindrica_ω	T. anguina_dN	T. pilosa_dN	T. kirilowii_dN	L. cylindrica_dN	T. anguina_dS	T. pilosa_dS	T. kirilowii_dS	L. cylindrica_dS
OG0010205	5	8	-683.582	0.436583	1.85823	1.85823	0.436583	0.018903	0.038494	0.016065	0.31139	0.043297	0.020715	0.008645	0.713244
OG0010820	5	8	-860.144	0.418942	1.71026	1.71026	0.418942	0.010309	0.005529	0.025769	0.058044	0.024607	0.003233	0.015067	0.138548
OG0010194	5	8	-754.76	0.598481	1.61069	1.61069	0.598481	0.016386	0.029211	0.014888	0.043815	0.027379	0.018136	0.009243	0.07321
OG0009339	5	8	-734.612	0.44743	1.58339	1.58339	0.44743	0.012528	0.012742	0.018188	0.065971	0.027999	0.008047	0.011487	0.147443
OG0010466	5	8	-587.294	0.170609	1.55094	1.55094	0.170609	0.013601	1e-06	0.022357	0.025638	0.079723	1e-06	0.014415	0.150273
OG0009257	5	8	-683.555	0.168953	1.45907	1.45907	0.168953	1e-06	0.029717	1e-06	0.034137	3e-06	0.020367	1e-06	0.202048
OG0010519	5	8	-902.06	0.994809	1.40284	1.40284	0.994809	0.004637	0.051137	0.00252	0.112981	0.004661	0.036452	0.001796	0.113571
OG0009204	5	8	-998.039	0.308947	1.39623	1.39623	0.308947	0.007048	0.012278	0.014335	0.039127	0.022814	0.008794	0.010267	0.126646
OG0009963	5	8	-1724.76	0.346733	1.3298	1.3298	0.346733	0.009134	0.068979	0.008408	0.064016	0.026344	0.051872	0.006323	0.184626
OG0011034	5	8	-1641.98	0.152875	1.2642	1.2642	0.152875	0.007991	0.033136	0.018757	0.334782	0.052271	0.026211	0.014837	2.1899
OG0009734	5	8	-823.681	0.195999	1.23986	1.23986	0.195999	0.008846	0.27213	0.002257	0.031013	0.045135	0.219485	0.001821	0.158233
OG0011297	5	8	-1438.88	0.513448	1.19166	1.19166	0.513448	0.004949	0.036712	0.00619	0.125782	0.00964	0.030807	0.005194	0.244974
OG0009515	5	8	-1291.29	0.285787	1.18841	1.18841	0.285787	0.193993	0.054545	0.018295	0.067249	0.678802	0.045898	0.015395	0.235313
OG0011580	5	8	-826.23	0.501322	1.09937	1.09937	0.501322	1e-06	0.040338	1e-06	0.082227	2e-06	0.036692	1e-06	0.16402
OG0010952	5	8	-1286.65	0.197261	1.08042	1.08042	0.197261	0.000854	0.080564	0.005727	0.017326	0.004331	0.074567	0.0053	0.087834
OG0011367	5	8	-958.249	0.390166	1.08003	1.08003	0.390166	0.008557	0.101246	1e-06	0.073039	0.021933	0.093744	1e-06	0.1872
OG0011215	5	8	-1525.53	0.352022	1.06728	1.06728	0.352022	0.016351	0.021027	0.011667	0.034773	0.046448	0.019702	0.010932	0.09878
OG0010855	5	8	-1000.52	0.214497	1.05957	1.05957	0.214497	0.010437	0.007312	0.007483	0.022258	0.048656	0.0069	0.007062	0.103767
OG0010263	5	8	-532.273	0.285721	1.05256	1.05256	0.285721	1e-06	0.08086	1e-06	0.095628	3e-06	0.076822	1e-06	0.33469
OG0011681	5	8	-747.213	0.0951482	1.02678	1.02678	0.0951482	0.239871	0.082986	0.082817	0.290278	2.52102	0.080822	0.080657	3.05079
OG0010332	5	8	-1120.07	0.574493	1.00773	1.00773	0.574493	0.006559	0.039226	0.010252	0.090742	0.011418	0.038925	0.010173	0.157951
OG0010578	5	8	-1292.92	0.501296	1.00644	1.00644	0.501296	0.028246	0.035006	0.030371	0.070345	0.056346	0.034782	0.030177	0.140327
OG0009455	5	8	-949.649	0.777964	1.00006	1.00006	0.777964	0.020842	0.026294	0.021316	0.082204	0.026791	0.026293	0.021314	0.105666
OG0009793	5	8	-829.373	0.315665	0.984806	0.984806	0.315665	1e-06	0.022789	0.002236	0.058972	3e-06	0.023141	0.00227	0.186818
OG0011578	5	8	-724.192	0.526806	0.945572	0.945572	0.526806	0.018651	0.020607	0.044895	0.069104	0.035403	0.021793	0.047479	0.131175
OG0011096	5	8	-1678.42	0.333165	0.943663	0.943663	0.333165	0.014051	0.019139	0.013717	0.033099	0.042175	0.020282	0.014536	0.099348
OG0011897	5	8	-1873.35	0.725362	0.942411	0.942411	0.725362	0.026933	0.044053	0.032614	0.068953	0.03713	0.046745	0.034607	0.09506
OG0009373	5	8	-1379.19	0.629252	0.940211	0.940211	0.629252	0.037717	0.025024	0.019072	0.332751	0.05994	0.026615	0.020285	0.528804
OG0010571	5	8	-644.844	0.0407373	0.922495	0.922495	0.0407373	0.000532	0.192597	0.009842	0.003782	0.013053	0.208779	0.010669	0.092827
OG0011148	5	8	-2190.16	0.543576	0.912406	0.912406	0.543576	0.002289	0.050811	0.000917	0.076715	0.004211	0.055689	0.001005	0.14113
OG0011753	5	8	-962.028	0.0780104	0.901061	0.901061	0.0780104	0.000709	0.173579	0.003584	0.009168	0.009091	0.192638	0.003978	0.117526
OG0010756	5	8	-992.604	0.353097	0.882521	0.882521	0.353097	0.008596	0.021091	0.020976	0.05064	0.024344	0.023899	0.023768	0.143418
OG0009828	5	8	-800.505	0.545798	0.877684	0.877684	0.545798	0.025523	0.014172	0.016389	0.093492	0.046763	0.016147	0.018673	0.171294
OG0009831	5	8	-757.315	0.353429	0.877068	0.877068	0.353429	0.001744	0.021944	0.004869	0.053164	0.004933	0.02502	0.005552	0.150423
OG0011124	5	8	-3466.63	0.298376	0.872517	0.872517	0.298376	0.011654	0.023595	0.00884	0.039777	0.039058	0.027043	0.010131	0.133312
OG0011111	5	8	-524.62	0.221814	0.869524	0.869524	0.221814	0.026013	0.031991	0.015311	0.056484	0.117273	0.036791	0.017609	0.254644
OG0010287	5	8	-932.235	0.216079	0.862983	0.862983	0.216079	0.018767	0.007774	0.024064	0.056808	0.086852	0.009008	0.027885	0.262904
OG0010958	5	8	-645.914	0.0956	0.851247	0.851247	0.0956	0.004327	0.020602	0.01988	0.020099	0.045259	0.024203	0.023354	0.210238
OG0011494	5	8	-1346.2	0.668988	0.845125	0.845125	0.668988	0.005081	0.017765	0.0056	0.075076	0.007594	0.02102	0.006626	0.112224
OG0009953	5	8	-806.731	0.158798	0.833369	0.833369	0.158798	1e-06	0.042286	1e-06	0.039025	4e-06	0.050741	2e-06	0.245754
OG0011872	5	8	-1505.59	0.407213	0.83295	0.83295	0.407213	0.002766	0.021675	0.007239	0.053958	0.006792	0.026022	0.00869	0.132505
OG0009919	5	8	-1097.63	0.307005	0.822303	0.822303	0.307005	0.012272	0.03349	0.015456	0.047966	0.039972	0.040727	0.018796	0.156238
OG0011399	5	8	-534.221	0.0664051	0.820367	0.820367	0.0664051	0.000576	0.005518	0.002739	0.007704	0.008671	0.006726	0.003338	0.116017
OG0009868	5	8	-888.701	0.187962	0.819693	0.819693	0.187962	0.009698	0.015978	0.017938	0.033292	0.051594	0.019493	0.021884	0.177121
OG0010190	5	8	-1647.97	0.357168	0.813935	0.813935	0.357168	0.02456	0.020826	0.016834	0.209854	0.068762	0.025587	0.020683	0.587552
OG0011114	5	8	-483.706	0.324776	0.804479	0.804479	0.324776	1e-06	0.01886	0.003699	0.071351	3e-06	0.023444	0.004598	0.219693
OG0011610	5	8	-880.826	0.147179	0.804251	0.804251	0.147179	0.003662	0.040317	0.009066	0.042865	0.024881	0.05013	0.011273	0.291241
OG0011484	5	8	-585.182	0.275783	0.800054	0.800054	0.275783	1e-06	0.0931	1e-06	0.128642	3e-06	0.116367	2e-06	0.466461
OG0009923	5	8	-1887.81	0.210868	0.79591	0.79591	0.210868	0.011007	0.022596	0.029453	0.031629	0.052198	0.02839	0.037006	0.149994
OG0009469	5	8	-2776.16	0.345843	0.792408	0.792408	0.345843	0.014835	0.003763	0.246826	0.039845	0.042895	0.004749	0.311489	0.11521
OG0010234	5	8	-1665.73	0.137949	0.787731	0.787731	0.137949	0.005802	0.065697	0.010302	0.022079	0.042058	0.0834	0.013078	0.160054
OG0010537	5	8	-1380.31	0.60996	0.785168	0.785168	0.60996	0.006783	0.049793	0.018982	0.071276	0.01112	0.063417	0.024176	0.116854
OG0010895	5	8	-1005.57	0.333894	0.784586	0.784586	0.333894	0.00142	0.069105	0.009734	0.041186	0.004254	0.088079	0.012407	0.123351
OG0009998	5	8	-2950.09	0.281123	0.783064	0.783064	0.281123	0.025115	0.036288	0.012111	0.033439	0.089337	0.046342	0.015467	0.118949
OG0010155	5	8	-2626.65	0.276829	0.782879	0.782879	0.276829	0.008103	0.033122	0.009807	0.053665	0.029271	0.042308	0.012527	0.193855
OG0010267	5	8	-1150.68	0.327183	0.781897	0.781897	0.327183	0.016881	0.013068	0.020314	0.031751	0.051596	0.016713	0.025981	0.097045
OG0011504	5	8	-2028.77	0.542493	0.780955	0.780955	0.542493	0.032217	0.02292	0.022033	0.124128	0.059387	0.029348	0.028213	0.22881
OG0009375	5	8	-1304.93	0.116664	0.780571	0.780571	0.116664	0.005177	0.010051	0.015556	0.017566	0.044379	0.012876	0.019929	0.15057
OG0009940	5	8	-2082	0.483912	0.777733	0.777733	0.483912	0.023123	0.035911	0.033228	0.07949	0.047784	0.046174	0.042724	0.164266
OG0010871	5	8	-1007.91	0.0984602	0.774849	0.774849	0.0984602	0.001155	0.067198	0.008401	0.010998	0.011729	0.086724	0.010842	0.111702
OG0009759	5	8	-681.835	0.318723	0.767169	0.767169	0.318723	0.021074	0.024873	0.021541	0.036328	0.06612	0.032422	0.028078	0.113978
OG0010158	5	8	-2658.07	0.368814	0.764549	0.764549	0.368814	0.016225	0.020086	0.018749	0.048812	0.043993	0.026271	0.024522	0.132347
OG0010949	5	8	-842.204	0.154107	0.76409	0.76409	0.154107	0.017524	0.025524	0.014439	0.028607	0.11371	0.033405	0.018897	0.185634
OG0011876	5	8	-2536.87	0.282934	0.764005	0.764005	0.282934	0.006714	0.010992	0.007203	0.029329	0.023729	0.014387	0.009428	0.103661
OG0010041	5	8	-2088.43	0.195357	0.762887	0.762887	0.195357	0.007799	0.068757	0.017268	0.020279	0.039921	0.090127	0.022635	0.103804
OG0011920	5	8	-2164.39	0.198639	0.761422	0.761422	0.198639	0.00397	0.07766	0.003759	0.034547	0.019988	0.101993	0.004937	0.173917
OG0010345	5	8	-948.264	0.0748547	0.760624	0.760624	0.0748547	0.005524	0.117587	0.011575	0.018984	0.073799	0.154593	0.015218	0.253607
OG0011350	5	8	-676.058	0.169336	0.759571	0.759571	0.169336	0.006396	0.016707	0.010059	0.012431	0.037774	0.021995	0.013243	0.073413
OG0010028	5	8	-1842.61	0.724736	0.744778	0.744778	0.724736	1e-06	0.038663	1e-06	0.095547	2e-06	0.051912	2e-06	0.131837
OG0009857	5	8	-1351.38	0.106247	0.743602	0.743602	0.106247	0.001679	0.175799	0.002819	0.014558	0.015801	0.236415	0.003791	0.137018
OG0010177	5	8	-1117.29	0.322226	0.733754	0.733754	0.322226	0.011825	0.025031	0.014582	0.036692	0.036699	0.034114	0.019874	0.113871
OG0009432	5	8	-1275.54	0.61279	0.733553	0.733553	0.61279	0.039335	0.049306	0.029014	0.149712	0.06419	0.067215	0.039552	0.244313
OG0009695	5	8	-1594.02	0.218904	0.730658	0.730658	0.218904	0.008055	0.035571	0.008548	0.023961	0.036796	0.048684	0.011699	0.109457
OG0010285	5	8	-833.704	0.0763169	0.729918	0.729918	0.0763169	0.003007	0.086975	1e-06	0.010078	0.039399	0.119157	2e-06	0.132055
OG0009541	5	8	-1564.11	0.349842	0.722801	0.722801	0.349842	0.014351	0.082109	0.049016	0.051375	0.04102	0.113598	0.067813	0.146852
OG0009362	5	8	-941.498	0.610149	0.720767	0.720767	0.610149	0.029228	0.003615	0.173454	0.083384	0.047903	0.005016	0.240652	0.136661
OG0011393	5	8	-3497.81	0.34387	0.717465	0.717465	0.34387	0.044421	0.007415	0.011209	0.028667	0.129179	0.010335	0.015623	0.083367
OG0009947	5	8	-892.594	0.570174	0.713894	0.713894	0.570174	1e-06	0.044968	1e-06	0.10483	2e-06	0.06299	2e-06	0.183856
OG0010753	5	8	-428.731	0.248041	0.713145	0.713145	0.248041	0.019598	0.011637	0.007247	0.017319	0.07901	0.016318	0.010162	0.069825
OG0011061	5	8	-730.881	0.512594	0.710536	0.710536	0.512594	0.019821	0.009631	0.011749	0.046085	0.038668	0.013554	0.016535	0.089906
OG0011304	5	8	-6468.19	0.32122	0.709639	0.709639	0.32122	0.011394	0.029419	0.014839	0.032442	0.035471	0.041456	0.020911	0.100997
OG0011848	5	8	-1619.76	0.210132	0.705323	0.705323	0.210132	0.002887	0.035655	0.003014	0.025025	0.013741	0.050551	0.004273	0.119093
OG0010659	5	8	-1248.62	0.119248	0.705282	0.705282	0.119248	0.000917	0.075509	1e-06	0.023621	0.007692	0.107062	2e-06	0.198083
OG0010211	5	8	-1171.65	0.607389	0.704653	0.704653	0.607389	1e-06	0.060163	1e-06	0.182726	2e-06	0.08538	2e-06	0.300839
OG0011040	5	8	-1276	0.161533	0.703585	0.703585	0.161533	0.005238	0.045256	0.010064	0.022346	0.032429	0.064322	0.014303	0.138338
OG0011412	5	8	-2069.95	0.362627	0.69742	0.69742	0.362627	0.015082	0.014806	0.017474	0.032394	0.041591	0.02123	0.025056	0.089333
OG0011097	5	8	-917.761	0.447915	0.693783	0.693783	0.447915	1e-06	0.28538	0.002346	0.024486	2e-06	0.411339	0.003382	0.054667
OG0010676	5	8	-1122.4	0.140535	0.692907	0.692907	0.140535	0.002299	0.106582	0.003635	0.029647	0.016356	0.153819	0.005246	0.210957
OG0010307	5	8	-1740.9	0.0796094	0.691904	0.691904	0.0796094	0.001787	0.12898	0.973863	0.013533	0.022453	0.186414	1.40751	0.169988
OG0010755	5	8	-748.155	0.162434	0.689547	0.689547	0.162434	1e-06	0.147259	0.002704	0.033782	3e-06	0.21356	0.003922	0.207972
OG0009242	5	8	-962.196	0.0724224	0.686055	0.686055	0.0724224	0.002072	0.008679	0.019147	0.01012	0.028614	0.01265	0.027908	0.139738
OG0011119	5	8	-1447.16	0.42808	0.681483	0.681483	0.42808	1e-06	0.083386	1e-06	0.076347	2e-06	0.122359	2e-06	0.178347
OG0010901	5	8	-671.995	0.23413	0.680553	0.680553	0.23413	1e-06	0.031613	0.005657	0.098802	3e-06	0.046451	0.008312	0.421996
OG0009504	5	8	-873.163	0.54055	0.678321	0.678321	0.54055	0.021922	0.036075	0.006743	0.213982	0.040555	0.053183	0.009941	0.39586
OG0011670	5	8	-965.998	0.611436	0.6769	0.6769	0.611436	0.004057	0.049754	0.004674	0.128682	0.006635	0.073503	0.006906	0.210459
OG0011827	5	8	-3141.38	0.542308	0.673991	0.673991	0.542308	0.011249	0.021441	0.010871	0.109345	0.020742	0.031812	0.01613	0.201629
OG0009587	5	8	-1067.36	0.443776	0.673138	0.673138	0.443776	1e-06	0.041723	1e-06	0.185087	2e-06	0.061982	2e-06	0.417074
OG0009970	5	8	-1198.02	0.279899	0.672842	0.672842	0.279899	0.023245	0.029078	0.034199	0.107168	0.083047	0.043217	0.050827	0.382881
OG0010039	5	8	-4453.94	0.359066	0.671811	0.671811	0.359066	0.014019	0.023623	0.014594	0.046087	0.039042	0.035164	0.021724	0.128351
OG0009873	5	8	-2364.54	0.0752803	0.663341	0.663341	0.0752803	0.004581	0.057587	0.011181	0.007764	0.060857	0.086814	0.016856	0.103129
OG0009534	5	8	-475.899	0.0534776	0.661408	0.661408	0.0534776	0	0.022959	0.003224	0.010307	4e-06	0.034712	0.004875	0.192743
OG0009700	5	8	-2920.87	0.0465677	0.660657	0.660657	0.0465677	0.001741	0.07725	0.010557	0.006747	0.037393	0.116928	0.01598	0.144882
OG0010772	5	8	-1942.96	0.613659	0.658851	0.658851	0.613659	0.015592	0.011677	0.009873	0.035516	0.025409	0.017723	0.014985	0.057876
OG0010579	5	8	-2360.99	0.0766393	0.655534	0.655534	0.0766393	0.002789	0.015082	0.015629	0.010683	0.036385	0.023008	0.023841	0.139397
OG0011906	5	8	-3301.83	0.226837	0.654514	0.654514	0.226837	0.012544	0.024417	0.014295	0.036911	0.055301	0.037305	0.021841	0.162721
OG0011139	5	8	-2555.02	0.970199	0.650284	0.650284	0.970199	0.024783	0.021671	0.035309	0.201477	0.025545	0.033326	0.054297	0.207665
OG0009838	5	8	-1027.91	0.333953	0.649985	0.649985	0.333953	1e-06	0.032209	1e-06	0.039912	3e-06	0.049553	2e-06	0.119514
OG0009210	5	8	-3942.43	0.212367	0.648754	0.648754	0.212367	0.009512	0.013082	0.01201	0.021507	0.04479	0.020165	0.018512	0.101273
OG0009483	5	8	-1181.5	0.168666	0.648569	0.648569	0.168666	0.003553	0.137159	0.01781	0.016801	0.021066	0.21148	0.027461	0.099608
OG0010385	5	8	-1881.72	0.225747	0.647679	0.647679	0.225747	0.00593	0.066936	0.014978	0.046091	0.026268	0.103347	0.023126	0.204173
OG0010257	5	8	-2251.54	0.22121	0.646182	0.646182	0.22121	0.010881	0.050878	0.012723	0.023366	0.049187	0.078736	0.019689	0.10563
OG0011025	5	8	-1570.93	0.0865471	0.645813	0.645813	0.0865471	0.006195	0.015345	0.005375	0.007695	0.071576	0.023761	0.008323	0.08891
OG0010226	5	8	-2118.73	0.324755	0.645335	0.645335	0.324755	0.009135	0.02044	0.011059	0.039447	0.028129	0.031673	0.017136	0.121466
OG0011533	5	8	-833.082	0.361178	0.642687	0.642687	0.361178	0.013177	0.023019	0.0218	0.030222	0.036484	0.035817	0.033921	0.083677
OG0011658	5	8	-2033	0.070088	0.638292	0.638292	0.070088	0.002326	0.041831	0.004906	0.006385	0.033192	0.065535	0.007686	0.091101
OG0010867	5	8	-1609.67	0.264452	0.635777	0.635777	0.264452	0.002795	0.022037	0.006119	0.025494	0.01057	0.034661	0.009624	0.096403
OG0009516	5	8	-4635.16	0.535562	0.633188	0.633188	0.535562	0.014599	0.011412	0.020076	0.049413	0.027259	0.018023	0.031706	0.092263
OG0011656	5	8	-1551.89	0.0813447	0.630906	0.630906	0.0813447	0.000769	0.109964	0.00236	0.015031	0.009456	0.174296	0.00374	0.184779
OG0011640	5	8	-2566.21	0.392317	0.629165	0.629165	0.392317	0.01144	0.01839	0.020214	0.048405	0.029161	0.029229	0.032128	0.123381
OG0010288	5	8	-2552.23	0.279928	0.629027	0.629027	0.279928	0.011374	0.034571	0.012742	0.050134	0.040632	0.05496	0.020256	0.179097
OG0010095	5	8	-1094.21	0.0284631	0.62578	0.62578	0.0284631	0.000397	0.072605	0.003096	0.004236	0.013954	0.116023	0.004947	0.148823
OG0009224	5	8	-532.232	0.212368	0.625043	0.625043	0.212368	1e-06	0.012224	0.00918	0.053732	3e-06	0.019557	0.014687	0.253011
OG0011036	5	8	-1202.6	0.37218	0.624842	0.624842	0.37218	0.014307	0.016263	0.015133	0.077767	0.038442	0.026028	0.024218	0.20895
OG0010691	5	8	-587.874	0.0147496	0.624213	0.624213	0.0147496	0.001142	0.008708	0.015715	0.002355	0.077405	0.01395	0.025176	0.159644
OG0011348	5	8	-1739	0.287971	0.623237	0.623237	0.287971	0.005075	0.017603	0.017371	0.030991	0.017622	0.028245	0.027872	0.107619
OG0011852	5	8	-960.348	0.1732	0.620502	0.620502	0.1732	0.014364	0.044509	0.005738	0.028704	0.082932	0.071731	0.009247	0.165728
OG0010010	5	8	-2260.93	0.358013	0.620401	0.620401	0.358013	0.012619	0.007671	0.010788	0.038865	0.035248	0.012365	0.017388	0.108557
OG0011467	5	8	-813.634	0.172961	0.619991	0.619991	0.172961	0.010241	0.076513	0.008124	0.01323	0.059212	0.12341	0.013103	0.076493
OG0011278	5	8	-826.178	0.459242	0.619639	0.619639	0.459242	0.002232	0.130108	0.002519	0.105409	0.00486	0.209974	0.004064	0.229527
OG0010314	5	8	-1762.74	0.122109	0.619028	0.619028	0.122109	0.006727	0.127914	0.006	0.012723	0.05509	0.206637	0.009692	0.104196
OG0011287	5	8	-1233.7	0.335343	0.618213	0.618213	0.335343	1e-06	0.040326	1e-06	0.074403	3e-06	0.06523	2e-06	0.221872
OG0010970	5	8	-1466.32	0.364961	0.617632	0.617632	0.364961	0.018328	0.018086	0.011001	0.022444	0.050218	0.029283	0.017811	0.061496
OG0009529	5	8	-2061.66	0.269888	0.616236	0.616236	0.269888	0.005471	0.012927	0.011334	0.036118	0.020272	0.020977	0.018392	0.133826
OG0011242	5	8	-2350.32	0.785217	0.615122	0.615122	0.785217	1e-06	0.063585	1e-06	0.321124	2e-06	0.10337	2e-06	0.408962
OG0009938	5	8	-1598.43	0.721147	0.612546	0.612546	0.721147	0.035926	0.032829	0.027481	0.160802	0.049818	0.053594	0.044863	0.222981
OG0011552	5	8	-1632.88	0.566568	0.611545	0.611545	0.566568	0.002884	0.046856	0.002649	0.118024	0.00509	0.076619	0.004332	0.208314
OG0009794	5	8	-3903.75	0.516678	0.611341	0.611341	0.516678	0.010568	0.01888	0.00599	0.059887	0.020453	0.030882	0.009798	0.115908
OG0010322	5	8	-1487.94	0.163733	0.611197	0.611197	0.163733	0.002194	0.012225	0.005324	0.020403	0.013401	0.020001	0.00871	0.12461
OG0010062	5	8	-816.537	0.194963	0.609891	0.609891	0.194963	0.005815	0.025206	0.010616	0.022348	0.029825	0.041328	0.017406	0.114629
OG0011783	5	8	-1550.34	0.21806	0.609654	0.609654	0.21806	0.003802	0.049039	0.005478	0.028321	0.017438	0.080438	0.008986	0.129878
OG0011862	5	8	-1440.62	0.565884	0.609497	0.609497	0.565884	0.014057	0.01859	0.010182	0.023587	0.024841	0.030501	0.016706	0.041682
OG0010669	5	8	-2828.15	0.246823	0.609322	0.609322	0.246823	0.007386	0.017248	0.022688	0.040846	0.029923	0.028306	0.037234	0.165486
OG0009499	5	8	-976.804	0.341001	0.607515	0.607515	0.341001	0.021294	0.021533	0.021348	0.046248	0.062445	0.035445	0.03514	0.135623
OG0011672	5	8	-1059	0.199978	0.607332	0.607332	0.199978	0.022229	0.029897	0.627085	0.048626	0.111157	0.049227	1.03252	0.243157
OG0009952	5	8	-807.314	1.13959	0.606177	0.606177	1.13959	1e-06	0.054341	1e-06	0.232022	1e-06	0.089645	2e-06	0.203602
OG0011474	5	8	-1107.05	0.979758	0.605777	0.605777	0.979758	1e-06	0.113249	1e-06	0.375514	1e-06	0.186949	2e-06	0.383272
OG0011293	5	8	-1409.28	0.170227	0.605105	0.605105	0.170227	0.005012	0.040261	0.005273	0.014173	0.029441	0.066535	0.008714	0.083257
OG0011284	5	8	-1314.67	0.326741	0.603822	0.603822	0.326741	0.009888	0.0221	0.005134	0.047073	0.030261	0.036601	0.008502	0.144067
OG0009528	5	8	-3564.22	0.193022	0.602237	0.602237	0.193022	0.00623	0.020388	0.011748	0.02356	0.032277	0.033854	0.019507	0.122059
OG0011593	5	8	-880.949	1.127	0.600224	0.600224	1.127	0.02543	0.013957	0.022049	0.135404	0.022564	0.023253	0.036735	0.120146
OG0009215	5	8	-1896.41	0.14344	0.598456	0.598456	0.14344	0.005808	0.073177	0.002884	0.029186	0.040491	0.122276	0.004819	0.203471
OG0009530	5	8	-4621.77	0.16122	0.597485	0.597485	0.16122	0.005645	0.051438	0.010098	0.017077	0.035013	0.086091	0.016901	0.105924
OG0009506	5	8	-884.581	0.142096	0.597192	0.597192	0.142096	0	0.19716	0.01021	0.02578	4e-06	0.330144	0.017096	0.181424
OG0010325	5	8	-1040.03	0.194058	0.596148	0.596148	0.194058	0.00167	0.125503	0.014239	0.041607	0.008606	0.210523	0.023886	0.214406
OG0011609	5	8	-823.752	0.404823	0.595098	0.595098	0.404823	0.00913	0.010375	0.012451	0.054351	0.022553	0.017435	0.020923	0.134258
OG0010546	5	8	-1937.9	0.366039	0.594109	0.594109	0.366039	0.012327	0.045271	0.006128	0.066598	0.033675	0.0762	0.010315	0.181942
OG0009270	5	8	-1911.47	0.256532	0.59119	0.59119	0.256532	0.006252	0.028318	0.020343	0.037395	0.024373	0.0479	0.03441	0.145773
OG0009649	5	8	-2186.43	0.241521	0.590114	0.590114	0.241521	0.010008	0.008609	0.011075	0.037902	0.041439	0.01459	0.018767	0.156929
OG0010150	5	8	-880.078	0.157438	0.590019	0.590019	0.157438	0.000324	0.075332	0.007372	0.040583	0.002058	0.127677	0.012494	0.257774
OG0011841	5	8	-1843.74	0.149359	0.589831	0.589831	0.149359	0.017663	0.02355	0.017698	0.107368	0.118256	0.039928	0.030005	0.718854
OG0010627	5	8	-1615.79	0.129475	0.58936	0.58936	0.129475	0.004047	0.271229	0.01482	0.020825	0.031258	0.460208	0.025145	0.160839
OG0011281	5	8	-700.463	0.22269	0.589304	0.589304	0.22269	1e-06	0.502199	0.006221	0.011912	3e-06	0.85219	0.010556	0.053493
OG0009645	5	8	-3061.35	0.158638	0.589277	0.589277	0.158638	0.010024	0.016921	0.109127	0.017153	0.063191	0.028715	0.185188	0.108125
OG0010734	5	8	-1050.33	0.392762	0.587582	0.587582	0.392762	0.016684	0.019492	0.032429	0.106004	0.042479	0.033173	0.05519	0.269895
OG0011157	5	8	-1909.55	0.291808	0.587007	0.587007	0.291808	0.013851	0.023877	0.025829	0.026417	0.047467	0.040676	0.044001	0.090529
OG0010433	5	8	-3073.07	0.323747	0.586816	0.586816	0.323747	0.004536	0.025336	0.003285	0.048881	0.014012	0.043175	0.005599	0.150984
OG0010504	5	8	-14268.8	0.415512	0.586493	0.586493	0.415512	0.012116	0.016278	0.009694	0.032221	0.029159	0.027754	0.016528	0.077545
OG0011856	5	8	-2398.63	0.141002	0.585045	0.585045	0.141002	0.007136	0.017878	0.007518	0.021807	0.050613	0.030558	0.012851	0.154659
OG0011807	5	8	-2902.62	0.232886	0.584805	0.584805	0.232886	0.001107	0.032021	0.001164	0.050924	0.004755	0.054755	0.00199	0.218666
OG0010608	5	8	-2605.3	0.178905	0.584655	0.584655	0.178905	0.007708	0.024326	0.005866	0.021321	0.043085	0.041608	0.010033	0.119173
OG0011330	5	8	-1039.53	0.0955199	0.583777	0.583777	0.0955199	0.002476	0.166742	0.006858	0.01374	0.025922	0.285626	0.011747	0.143843
OG0010983	5	8	-1495.42	0.302491	0.583132	0.583132	0.302491	0.006269	0.029737	0.008303	0.033304	0.020726	0.050995	0.014238	0.1101
OG0010512	5	8	-2545.9	0.183422	0.582686	0.582686	0.183422	0.00463	0.00862	0.004758	0.023565	0.025243	0.014794	0.008166	0.128472
OG0009430	5	8	-972.983	0.180227	0.582245	0.582245	0.180227	1e-06	0.026373	0.006941	0.029759	3e-06	0.045295	0.011921	0.165121
OG0011488	5	8	-3475.59	0.162629	0.579971	0.579971	0.162629	0.004688	0.012527	0.008704	0.02002	0.028824	0.021599	0.015007	0.123105
OG0009775	5	8	-1221.23	0.193002	0.57985	0.57985	0.193002	0.008793	0.020967	0.015658	0.03318	0.045559	0.036159	0.027004	0.171916
OG0011392	5	8	-1013.77	0.556939	0.579245	0.579245	0.556939	0.01679	0.024549	0.006029	0.124197	0.030146	0.042382	0.010409	0.223
OG0009369	5	8	-1108.38	0.179025	0.578518	0.578518	0.179025	0.015876	0.017324	0.02207	0.027788	0.088679	0.029946	0.038149	0.155221
OG0009553	5	8	-1537.47	0.351462	0.578371	0.578371	0.351462	0.000812	0.043945	1e-06	0.063638	0.00231	0.075981	2e-06	0.181068
OG0011819	5	8	-1616.95	0.16809	0.577576	0.577576	0.16809	0.005536	0.030502	0.009889	0.029343	0.032935	0.05281	0.017121	0.174566
OG0010308	5	8	-2020.99	0.0780274	0.573983	0.573983	0.0780274	0.001327	0.053076	0.00768	0.010888	0.017008	0.09247	0.013379	0.139542
OG0009808	5	8	-733.295	0.374081	0.573969	0.573969	0.374081	0.012041	0.030967	0.006724	0.038874	0.032188	0.053952	0.011715	0.103918
OG0010719	5	8	-2284.64	0.233562	0.571456	0.571456	0.233562	0.000419	0.019923	0.000656	0.033397	0.001793	0.034863	0.001148	0.142988
OG0009836	5	8	-1808.16	0.648542	0.571112	0.571112	0.648542	0.019379	0.023266	0.009674	0.065969	0.02988	0.040738	0.016939	0.10172
OG0009437	5	8	-1417.69	0.218859	0.570799	0.570799	0.218859	0.009249	0.081579	0.012827	0.068202	0.04226	0.14292	0.022471	0.311623
OG0010718	5	8	-2767.8	0.21714	0.570348	0.570348	0.21714	0.011554	0.012269	0.014127	0.02756	0.053209	0.021511	0.024769	0.126925
OG0010890	5	8	-1623.1	0.667986	0.568615	0.568615	0.667986	0.022226	0.044363	0.037141	0.132277	0.033274	0.078019	0.065319	0.198024
OG0011466	5	8	-2709.78	0.317713	0.56847	0.56847	0.317713	0.013752	0.018668	0.017255	0.036552	0.043283	0.032839	0.030353	0.115048
OG0010928	5	8	-494.852	0.595046	0.566029	0.566029	0.595046	1e-06	0.047282	1e-06	0.079327	2e-06	0.083533	2e-06	0.133312
OG0011592	5	8	-715.074	0.444517	0.565298	0.565298	0.444517	0.002823	0.012773	0.024467	0.040099	0.006351	0.022595	0.043281	0.090208
OG0010173	5	8	-1042.1	0.225887	0.564894	0.564894	0.225887	0.017079	0.016196	0.011041	0.035729	0.075608	0.02867	0.019546	0.158171
OG0010563	5	8	-968.396	0.115874	0.560071	0.560071	0.115874	0.006497	0.070928	0.010988	0.012313	0.056069	0.12664	0.019619	0.106266
OG0011630	5	8	-1101.1	0.324935	0.559697	0.559697	0.324935	0.027154	0.033291	0.013167	0.056785	0.083567	0.05948	0.023525	0.174759
OG0009986	5	8	-3380.27	0.496225	0.558903	0.558903	0.496225	1e-06	0.065571	1e-06	0.18481	2e-06	0.117321	2e-06	0.372432
OG0010580	5	8	-1148.38	0.128117	0.558844	0.558844	0.128117	0.005267	0.019128	0.001556	0.013421	0.041108	0.034227	0.002785	0.104757
OG0011574	5	8	-3333.85	0.131803	0.558831	0.558831	0.131803	0.005011	0.127737	0.006267	0.0132	0.038016	0.228578	0.011215	0.100151
OG0011881	5	8	-2097.95	0.194101	0.558065	0.558065	0.194101	1e-06	0.044591	1e-06	0.047285	4e-06	0.079902	2e-06	0.243608
OG0010245	5	8	-1480.01	0.394624	0.556547	0.556547	0.394624	0.013161	0.04503	0.008956	0.046302	0.033351	0.08091	0.016093	0.117332
OG0010423	5	8	-1962.11	0.466253	0.555131	0.555131	0.466253	0.0152	0.030012	0.009979	0.038102	0.032601	0.054063	0.017975	0.081719
OG0011085	5	8	-3386.17	0.353832	0.55496	0.55496	0.353832	0.034864	0.018883	0.015693	0.065823	0.098533	0.034026	0.028278	0.186028
OG0009425	5	8	-804.294	0.0731048	0.55449	0.55449	0.0731048	0.003046	0.012478	0.009783	0.009174	0.041663	0.022504	0.017643	0.125489
OG0011896	5	8	-814.853	0.376512	0.554136	0.554136	0.376512	0.025979	0.022223	0.054106	0.08045	0.068999	0.040103	0.09764	0.213672
OG0011172	5	8	-1254.85	0.0491811	0.553757	0.553757	0.0491811	0.001426	0.185383	0.000423	0.006076	0.028989	0.334773	0.000764	0.123541
OG0009898	5	8	-4738.64	0.214271	0.55279	0.55279	0.214271	0.00291	0.033569	0.004909	0.034371	0.013579	0.060727	0.00888	0.160407
OG0010696	5	8	-1139.42	0.478558	0.550893	0.550893	0.478558	0.001269	0.019091	0.002742	0.056612	0.002651	0.034654	0.004977	0.118298
OG0011375	5	8	-2384.18	0.462712	0.548624	0.548624	0.462712	0.020417	0.02243	0.019869	0.046727	0.044125	0.040883	0.036217	0.100985
OG0011614	5	8	-1586.79	0.298848	0.546924	0.546924	0.298848	0.020104	0.008827	0.01492	0.071205	0.067272	0.016138	0.02728	0.238266
OG0009877	5	8	-1100.88	0.370508	0.546484	0.546484	0.370508	0.024873	0.018198	0.010274	0.079089	0.067131	0.0333	0.018801	0.213461
OG0011009	5	8	-2000.13	0.197553	0.545484	0.545484	0.197553	0.007949	0.009435	0.02304	0.032264	0.040235	0.017297	0.042238	0.163318
OG0011300	5	8	-2795.21	0.225173	0.545077	0.545077	0.225173	0.007337	0.044964	0.01075	0.027372	0.032586	0.082492	0.019722	0.121559
OG0010837	5	8	-1591.83	0.30441	0.543365	0.543365	0.30441	0.007344	0.019951	0.009181	0.035032	0.024126	0.036717	0.016896	0.115082
OG0009747	5	8	-882.342	0.173033	0.542674	0.542674	0.173033	0.010276	0.003998	0.019032	0.025224	0.059389	0.007368	0.035071	0.145775
OG0010172	5	8	-1510.62	0.0980913	0.542051	0.542051	0.0980913	0.000504	0.084572	0.002056	0.021116	0.00514	0.156021	0.003792	0.215264
OG0011789	5	8	-2631.17	0.175522	0.540107	0.540107	0.175522	0.008739	0.014795	0.018349	0.017168	0.049789	0.027393	0.033973	0.097812
OG0009335	5	8	-16126.2	0.40765	0.539248	0.539248	0.40765	0.012837	0.012167	0.012602	0.036316	0.03149	0.022562	0.02337	0.089087
OG0009195	5	8	-1601.75	0.0452493	0.538888	0.538888	0.0452493	0.001645	0.137241	0.003164	0.004505	0.036357	0.254674	0.005871	0.099556
OG0010741	5	8	-1268.79	0.437831	0.538438	0.538438	0.437831	0.001371	0.055154	1e-06	0.146568	0.003132	0.102433	2e-06	0.33476
OG0010187	5	8	-1277.52	0.441801	0.53841	0.53841	0.441801	0.001179	0.037694	0.001295	0.095167	0.002668	0.07001	0.002404	0.215406
OG0011193	5	8	-1688.8	0.572565	0.538195	0.538195	0.572565	1e-06	0.033417	1e-06	0.107456	2e-06	0.062091	2e-06	0.187675
OG0010101	5	8	-1356.97	0.189267	0.537913	0.537913	0.189267	0.012595	0.013604	0.003919	0.023433	0.066544	0.025291	0.007286	0.123808
OG0010532	5	8	-3721.4	0.337156	0.535956	0.535956	0.337156	0.010166	0.019476	0.008862	0.046911	0.030153	0.036339	0.016536	0.139139
OG0009957	5	8	-1549.16	0.231998	0.534078	0.534078	0.231998	0.014646	0.018361	0.016635	0.029961	0.06313	0.034379	0.031147	0.129144
OG0011601	5	8	-1679.04	0.0801186	0.533647	0.533647	0.0801186	0.001186	0.119949	0.002815	0.018308	0.014803	0.224772	0.005276	0.228511
OG0010368	5	8	-2264.84	0.101397	0.533148	0.533148	0.101397	0.005933	0.084153	0.010251	0.024384	0.05851	0.157843	0.019228	0.24048
OG0011818	5	8	-1115.65	0.139435	0.532533	0.532533	0.139435	0.002313	0.059205	0.003103	0.020792	0.016591	0.111177	0.005826	0.149113
OG0011919	5	8	-1768.29	0.267519	0.529294	0.529294	0.267519	0.017381	0.011966	0.06927	0.044798	0.064971	0.022608	0.130873	0.167457
OG0009180	5	8	-1899.17	0.219638	0.529271	0.529271	0.219638	0.001879	0.091732	1e-06	0.059076	0.008554	0.173318	2e-06	0.268972
OG0010283	5	8	-1023.83	0.0147022	0.528736	0.528736	0.0147022	0.000208	0.101234	0.004497	0.002103	0.014129	0.191464	0.008506	0.143021
OG0011684	5	8	-1436.23	0.579747	0.527289	0.527289	0.579747	1e-06	0.027596	0.003241	0.078734	2e-06	0.052335	0.006147	0.135807
OG0011840	5	8	-690.155	0.0377416	0.526742	0.526742	0.0377416	0.001767	0.044028	0.002228	0.004165	0.046819	0.083585	0.00423	0.110356
OG0009447	5	8	-2424.99	0.193714	0.526266	0.526266	0.193714	0.009006	0.036449	0.0053	0.030954	0.046493	0.06926	0.01007	0.159791
OG0011292	5	8	-2675.57	0.203327	0.525286	0.525286	0.203327	0.010147	0.011544	0.012977	0.020809	0.049905	0.021976	0.024705	0.102342
OG0010269	5	8	-558.895	0.259077	0.52528	0.52528	0.259077	0.011811	0.011533	0.021468	0.029917	0.045589	0.021956	0.04087	0.115477
OG0009758	5	8	-3556.3	0.258372	0.525123	0.525123	0.258372	0.006812	0.011215	0.009169	0.028414	0.026363	0.021356	0.017461	0.109974
OG0009843	5	8	-911.23	0.260973	0.525	0.525	0.260973	0.004157	0.078353	0.008611	0.032149	0.015929	0.149243	0.016402	0.12319
OG0011917	5	8	-2446.95	0.510199	0.524652	0.524652	0.510199	0.018226	0.016242	0.014401	0.029845	0.035724	0.030958	0.027448	0.058497
OG0009602	5	8	-2805.37	0.640451	0.524315	0.524315	0.640451	0.014356	0.042734	0.004953	0.109563	0.022416	0.081504	0.009447	0.171071
OG0010638	5	8	-905.675	0.364129	0.524224	0.524224	0.364129	0.01273	0.016037	0.022837	0.028286	0.03496	0.030592	0.043563	0.07768
OG0011667	5	8	-1048.89	0.556391	0.523528	0.523528	0.556391	0.021627	0.03479	0.357749	0.075706	0.03887	0.066452	0.683343	0.136066
OG0010278	5	8	-1062.55	0.0640654	0.523267	0.523267	0.0640654	0.001306	0.023996	0.007502	0.005977	0.020382	0.045858	0.014337	0.093296
OG0011440	5	8	-2277.48	0.227511	0.522442	0.522442	0.227511	0.004112	0.01587	0.006336	0.02751	0.018076	0.030376	0.012128	0.120916
OG0010612	5	8	-6244.37	0.318507	0.522079	0.522079	0.318507	0.009283	0.015071	0.015948	0.035366	0.029144	0.028868	0.030546	0.111038
OG0011024	5	8	-684.25	0.195763	0.516683	0.516683	0.195763	0.004481	0.034335	1e-06	0.049566	0.022892	0.066453	2e-06	0.253193
OG0011772	5	8	-4086.06	0.265486	0.516503	0.516503	0.265486	0.007849	0.016177	0.01491	0.030661	0.029566	0.031321	0.028867	0.11549
OG0010242	5	8	-1837.94	0.0963403	0.515283	0.515283	0.0963403	0.002141	0.053809	0.002719	0.015393	0.022226	0.104426	0.005276	0.159774
OG0011767	5	8	-2469.68	0.280442	0.514936	0.514936	0.280442	0.008312	0.01912	0.011186	0.035285	0.029639	0.03713	0.021723	0.12582
OG0011065	5	8	-1605.94	0.224048	0.513545	0.513545	0.224048	0.007267	0.010337	0.010972	0.021064	0.032437	0.020128	0.021366	0.094018
OG0009415	5	8	-4401.52	0.329495	0.512762	0.512762	0.329495	0.006732	0.009091	0.007817	0.032295	0.020432	0.01773	0.015244	0.098012
OG0011385	5	8	-4965.27	0.351215	0.512259	0.512259	0.351215	0.008073	0.01695	0.012629	0.040058	0.022986	0.033088	0.024654	0.114054
OG0011645	5	8	-2637.72	0.285575	0.512168	0.512168	0.285575	0.014647	0.016244	0.008946	0.034511	0.05129	0.031716	0.017468	0.120848
OG0009639	5	8	-1774.91	0.156299	0.511528	0.511528	0.156299	0.004131	0.007065	0.00957	0.013936	0.02643	0.013811	0.018708	0.089163
OG0009151	5	8	-5599.63	0.32435	0.511346	0.511346	0.32435	0.00926	0.032896	0.012575	0.034443	0.028548	0.064333	0.024593	0.10619
OG0011867	5	8	-3887.51	0.178811	0.510472	0.510472	0.178811	0.007425	0.012751	0.016179	0.019886	0.041524	0.024978	0.031694	0.111211
OG0009291	5	8	-1709.88	0.241917	0.509815	0.509815	0.241917	0.012112	0.004768	0.012458	0.056023	0.050068	0.009353	0.024436	0.231579
OG0011301	5	8	-1603.72	0.0589141	0.509305	0.509305	0.0589141	0.001712	0.010661	0.027271	0.008588	0.029051	0.020933	0.053546	0.145767
OG0011447	5	8	-2028.38	0.304015	0.50912	0.50912	0.304015	0.016622	0.079454	0.011862	0.038227	0.054675	0.156062	0.0233	0.12574
OG0011787	5	8	-4251.94	0.553104	0.508486	0.508486	0.553104	0.000411	0.030203	0.00211	0.114278	0.000743	0.059399	0.00415	0.206612
OG0011463	5	8	-2218.67	0.62859	0.507674	0.507674	0.62859	0.017345	0.017786	0.018192	0.07275	0.027593	0.035034	0.035834	0.115736
OG0010383	5	8	-1854.9	0.181634	0.507613	0.507613	0.181634	0.00564	0.036367	0.010413	0.025827	0.03105	0.071644	0.020513	0.142191
OG0010120	5	8	-2636.41	0.0795097	0.507557	0.507557	0.0795097	0.00276	0.029537	0.004778	0.010546	0.034707	0.058194	0.009414	0.132642
OG0009730	5	8	-1474.54	0.594621	0.506851	0.506851	0.594621	1e-06	0.042441	1e-06	0.229382	2e-06	0.083736	2e-06	0.385762
OG0010725	5	8	-5156.23	0.322448	0.506399	0.506399	0.322448	0.017791	0.015539	0.018325	0.03977	0.055175	0.030685	0.036186	0.123338
OG0010326	5	8	-6055.36	0.522526	0.504951	0.504951	0.522526	0.025525	0.015297	0.034136	0.102799	0.048848	0.030293	0.067602	0.196734
OG0011665	5	8	-3328.18	0.360257	0.50284	0.50284	0.360257	0.018831	0.013323	0.067187	0.047546	0.052271	0.026495	0.133614	0.131977
OG0010424	5	8	-2359.14	0.557351	0.502768	0.502768	0.557351	0.013131	0.011678	0.011232	0.082058	0.023559	0.023228	0.02234	0.147228
OG0011815	5	8	-2309.8	0.446149	0.501249	0.501249	0.446149	0.012303	0.01773	0.008554	0.038232	0.027576	0.035371	0.017066	0.085694
OG0011558	5	8	-2664.69	0.296265	0.500394	0.500394	0.296265	1e-06	0.026255	1e-06	0.081907	3e-06	0.052468	2e-06	0.276463
OG0011479	5	8	-4730.97	0.298606	0.499858	0.499858	0.298606	0.009403	0.013233	0.016269	0.039952	0.031488	0.026473	0.032547	0.133795
OG0011069	5	8	-1342.25	0.13503	0.497566	0.497566	0.13503	0.00694	0.015186	0.007761	0.023962	0.051398	0.030521	0.015599	0.177457
OG0011512	5	8	-1873.22	0.425847	0.497557	0.497557	0.425847	0.012827	0.01746	0.016136	0.040439	0.03012	0.035092	0.03243	0.094961
OG0011000	5	8	-2183.66	0.574621	0.496315	0.496315	0.574621	0.014435	0.007592	0.011625	0.085439	0.02512	0.015296	0.023422	0.148687
OG0011243	5	8	-2833.52	0.33083	0.495013	0.495013	0.33083	0.012877	0.025949	0.012126	0.023217	0.038923	0.052421	0.024496	0.070179
OG0011493	5	8	-1056.18	0.273629	0.494537	0.494537	0.273629	0.004225	0.025832	0.006067	0.081163	0.015439	0.052234	0.012268	0.296617
OG0009495	5	8	-574.414	0.0351839	0.493701	0.493701	0.0351839	0.000548	0.042605	0.051989	0.003889	0.015562	0.086297	0.105305	0.110536
OG0009230	5	8	-4535.3	0.346983	0.49245	0.49245	0.346983	0.009992	0.010749	0.014109	0.041053	0.028798	0.021827	0.028651	0.118314
OG0010072	5	8	-829.367	0.437608	0.492281	0.492281	0.437608	1e-06	0.053078	1e-06	0.162966	2e-06	0.107821	2e-06	0.372402
OG0009517	5	8	-3681.39	0.181771	0.491894	0.491894	0.181771	0.00651	0.036368	0.007503	0.022779	0.035815	0.073935	0.015253	0.125315
OG0009203	5	8	-597.749	0.18433	0.490739	0.490739	0.18433	1e-06	0.021777	0.002375	0.034963	3e-06	0.044375	0.004839	0.189677
OG0011803	5	8	-2825.05	0.483127	0.490602	0.490602	0.483127	0.025818	0.034377	0.021154	0.05209	0.053438	0.070071	0.043119	0.107818
OG0010590	5	8	-2329.25	0.172305	0.487746	0.487746	0.172305	0.002974	0.065443	0.002266	0.024981	0.017259	0.134174	0.004646	0.144981
OG0011548	5	8	-1895.37	0.175934	0.487588	0.487588	0.175934	0.007403	0.013873	0.007883	0.015741	0.042077	0.028452	0.016168	0.089469
OG0011394	5	8	-1325.01	0.226364	0.48713	0.48713	0.226364	0.017261	0.014828	0.048004	0.035867	0.076253	0.030439	0.098543	0.158449
OG0009601	5	8	-1560.77	0.365623	0.48676	0.48676	0.365623	0.025677	0.009251	0.020362	0.024763	0.070229	0.019005	0.041832	0.067728
OG0011661	5	8	-4019.46	0.230993	0.486708	0.486708	0.230993	1e-06	0.03028	1e-06	0.046076	3e-06	0.062215	2e-06	0.19947
OG0010789	5	8	-938.096	0.192932	0.485951	0.485951	0.192932	0.027159	0.080891	0.022838	0.064239	0.140769	0.166459	0.046998	0.332962
OG0010594	5	8	-1267.52	0.690593	0.485348	0.485348	0.690593	0.026236	0.002478	0.005592	0.010305	0.03799	0.005106	0.011521	0.014922
OG0009435	5	8	-1242.93	0.510084	0.484955	0.484955	0.510084	1e-06	0.028158	1e-06	0.113443	2e-06	0.058064	2e-06	0.222401
OG0009692	5	8	-2373.82	0.332003	0.48404	0.48404	0.332003	0.009342	0.009689	0.016121	0.029407	0.028139	0.020017	0.033304	0.088575
OG0011683	5	8	-456.232	0.0473625	0.483535	0.483535	0.0473625	0.005585	0.03282	0.00687	0.005633	0.117925	0.067875	0.014208	0.118934
OG0009454	5	8	-1575.47	0.322042	0.483311	0.483311	0.322042	1e-06	0.052591	1e-06	0.114977	3e-06	0.108814	2e-06	0.357024
OG0009936	5	8	-3855.91	0.373752	0.483084	0.483084	0.373752	0.004128	0.022148	0.003961	0.052568	0.011044	0.045847	0.008199	0.140649
OG0010747	5	8	-2911.82	0.270264	0.482766	0.482766	0.270264	0.01048	0.102491	0.015407	0.052708	0.038776	0.2123	0.031913	0.195025
OG0009783	5	8	-1017.27	0.184003	0.482333	0.482333	0.184003	0.001781	0.035215	0.00158	0.052005	0.009679	0.073011	0.003275	0.282629
OG0011875	5	8	-2322.59	0.179425	0.482246	0.482246	0.179425	0.006949	0.032418	0.014311	0.021752	0.038729	0.067223	0.029675	0.121232
OG0009526	5	8	-3371.73	0.365818	0.481977	0.481977	0.365818	0.011376	0.032913	0.009605	0.030085	0.031098	0.068287	0.019928	0.08224
OG0011386	5	8	-3004.41	0.564179	0.480487	0.480487	0.564179	0.028533	0.020084	0.018238	0.060949	0.050575	0.041799	0.037958	0.108031
OG0010171	5	8	-1134.02	0.195746	0.480151	0.480151	0.195746	0.012239	0.029	0.021457	0.016171	0.062523	0.060398	0.044689	0.082613
OG0010490	5	8	-1346.74	0.178902	0.479962	0.479962	0.178902	0.023039	0.013309	0.020973	0.039894	0.128781	0.027729	0.043698	0.222992
OG0010315	5	8	-1329.26	0.219685	0.479766	0.479766	0.219685	0.003804	0.041814	0.008625	0.022289	0.017315	0.087155	0.017977	0.10146
OG0011603	5	8	-1572.01	0.217285	0.479085	0.479085	0.217285	0.011963	0.127796	0.012081	0.017688	0.055057	0.266751	0.025218	0.081406
OG0011280	5	8	-6222.65	0.453329	0.477924	0.477924	0.453329	0.013726	0.013582	0.017802	0.047053	0.030277	0.028419	0.037249	0.103795
OG0011153	5	8	-1151.41	0.109033	0.477857	0.477857	0.109033	0.003786	0.061303	0.008085	0.019677	0.034723	0.128287	0.016919	0.18047
OG0010493	5	8	-1833.83	0.532834	0.477798	0.477798	0.532834	0.024913	0.007645	0.009122	0.050637	0.046756	0.016001	0.019092	0.095034
OG0010822	5	8	-2680.29	0.239481	0.477457	0.477457	0.239481	0.006491	0.011145	0.017802	0.035391	0.027106	0.023342	0.037284	0.147781
OG0010842	5	8	-1644.2	0.331073	0.476289	0.476289	0.331073	0.015803	0.017076	0.023594	0.049533	0.047733	0.035853	0.049537	0.149614
OG0010803	5	8	-874.393	0.687477	0.475649	0.475649	0.687477	0.018354	0.016306	0.018402	0.07222	0.026698	0.034281	0.038688	0.10505
OG0011673	5	8	-1052.66	0.375624	0.475601	0.475601	0.375624	0.01674	0.009642	0.012928	0.039423	0.044566	0.020274	0.027182	0.104953
OG0011654	5	8	-502.971	0.385479	0.475508	0.475508	0.385479	0.011774	0.019538	0.02509	0.032821	0.030543	0.041088	0.052765	0.085144
OG0010393	5	8	-4945.12	0.335152	0.475286	0.475286	0.335152	0.012378	0.01685	0.012991	0.047866	0.036933	0.035452	0.027333	0.14282
OG0011701	5	8	-1479.71	0.302984	0.474675	0.474675	0.302984	0.009599	0.046542	0.005522	0.028176	0.031682	0.09805	0.011633	0.092994
OG0011650	5	8	-3070.79	0.328798	0.474338	0.474338	0.328798	0.013252	0.017176	0.015653	0.051574	0.040303	0.036211	0.032999	0.156857
OG0009879	5	8	-1471.84	0.474823	0.474189	0.474189	0.474823	0.01802	0.029796	0.021413	0.049989	0.037951	0.062835	0.045157	0.105279
OG0009814	5	8	-2394.78	0.387307	0.473135	0.473135	0.387307	0.011461	0.018579	0.013293	0.038875	0.029591	0.039268	0.028095	0.100372
OG0011395	5	8	-734.976	0.158694	0.472876	0.472876	0.158694	1e-06	0.029384	0.000308	0.04255	3e-06	0.062139	0.000651	0.268129
OG0010704	5	8	-5359.86	0.261964	0.47274	0.47274	0.261964	0.011756	0.011026	0.008158	1.52193	0.044875	0.023323	0.017256	5.80968
OG0009893	5	8	-920.771	0.241179	0.470985	0.470985	0.241179	0.006799	0.017392	0.016313	0.039119	0.02819	0.036928	0.034636	0.162198
OG0009304	5	8	-1048.35	0.155368	0.469454	0.469454	0.155368	0.00774	0.010961	0.012175	0.02756	0.049817	0.023348	0.025935	0.177386
OG0009751	5	8	-4759.43	0.152041	0.468721	0.468721	0.152041	0.006932	0.021108	0.009905	0.022007	0.045593	0.045034	0.021131	0.144745
OG0011276	5	8	-951.395	0.893246	0.467664	0.467664	0.893246	0.021679	0.007488	0.014283	0.131751	0.02427	0.016012	0.030542	0.147497
OG0010181	5	8	-800.855	0.575965	0.46689	0.46689	0.575965	0.011851	0.019875	0.035312	0.076372	0.020576	0.042569	0.075632	0.132598
OG0011874	5	8	-1652.96	0.355582	0.466346	0.466346	0.355582	1e-06	0.060517	1e-06	0.113483	2e-06	0.129769	2e-06	0.319148
OG0010210	5	8	-2110.35	0.0887771	0.46445	0.46445	0.0887771	0.002305	0.004314	0.002237	0.01226	0.025961	0.009289	0.004817	0.138094
OG0011185	5	8	-1396.36	0.292856	0.464376	0.464376	0.292856	0.009388	0.016933	0.013883	0.024052	0.032057	0.036464	0.029895	0.08213
OG0010217	5	8	-2938.8	0.261329	0.464334	0.464334	0.261329	0.016406	0.019917	0.01817	0.03892	0.062781	0.042894	0.039131	0.14893
OG0010557	5	8	-1751.66	0.321861	0.464086	0.464086	0.321861	0.012063	0.012496	0.012557	0.034995	0.037478	0.026927	0.027058	0.108727
OG0010783	5	8	-3129.59	0.284847	0.46352	0.46352	0.284847	1e-06	0.040657	1e-06	0.066588	3e-06	0.087713	2e-06	0.233766
OG0011162	5	8	-1646.72	0.266268	0.463015	0.463015	0.266268	0.007028	0.019624	0.007912	0.051108	0.026393	0.042384	0.017087	0.191943
OG0009540	5	8	-3932.96	0.109711	0.460775	0.460775	0.109711	0.005473	0.011756	0.013072	0.014761	0.049888	0.025513	0.02837	0.134548
OG0011165	5	8	-1041.97	0.13674	0.460542	0.460542	0.13674	0.006016	0.095858	0.01233	0.019068	0.043998	0.208142	0.026773	0.139447
OG0009594	5	8	-854.586	0.279991	0.460213	0.460213	0.279991	0.031834	0.015821	0.022013	0.051141	0.113698	0.034377	0.047832	0.182652
OG0011785	5	8	-981.125	0.364808	0.460177	0.460177	0.364808	0.010281	0.038503	0.019805	0.095607	0.028183	0.083669	0.043038	0.262074
OG0011286	5	8	-4802.38	0.319008	0.460127	0.460127	0.319008	0.011158	0.01551	0.014786	0.030644	0.034979	0.033709	0.032135	0.09606
OG0010620	5	8	-3516.53	0.196837	0.459746	0.459746	0.196837	0.006154	0.00768	0.008267	0.022012	0.031265	0.016704	0.017981	0.11183
OG0011260	5	8	-2398.91	0.271907	0.459614	0.459614	0.271907	0.001006	0.020007	0.002227	0.040201	0.003699	0.04353	0.004845	0.14785
OG0010626	5	8	-5260.9	0.235141	0.459348	0.459348	0.235141	0.011063	0.010127	0.008139	0.043208	0.04705	0.022046	0.017719	0.183753
OG0011771	5	8	-1547.56	0.22089	0.458112	0.458112	0.22089	1e-06	0.038543	1e-06	0.06156	3e-06	0.084134	2e-06	0.278691
OG0011106	5	8	-1208.62	0.288841	0.457824	0.457824	0.288841	1e-06	0.051599	1e-06	0.128248	3e-06	0.112705	2e-06	0.444007
OG0009342	5	8	-2888.83	0.598562	0.457151	0.457151	0.598562	0.020079	0.023892	0.013036	0.078767	0.033545	0.052263	0.028516	0.131593
OG0009591	5	8	-1606.66	0.472669	0.457064	0.457064	0.472669	0.005382	0.007766	0.005488	0.053259	0.011387	0.016992	0.012007	0.112676
OG0011790	5	8	-9966.69	0.20878	0.456956	0.456956	0.20878	0.011456	0.011558	0.012674	0.023511	0.054872	0.025294	0.027736	0.112609
OG0010951	5	8	-1459.68	0.543426	0.45621	0.45621	0.543426	0.022652	0.013945	0.009401	0.060295	0.041683	0.030568	0.020608	0.110953
OG0011832	5	8	-898.087	0.121697	0.455316	0.455316	0.121697	0.019526	0.006167	0.010508	0.024598	0.160444	0.013544	0.023079	0.202128
OG0009405	5	8	-610.168	0.26372	0.454971	0.454971	0.26372	1e-06	0.02402	1e-06	0.045216	3e-06	0.052794	2e-06	0.171455
OG0011786	5	8	-1577.75	0.102418	0.45416	0.45416	0.102418	0.004901	0.236981	0.006055	0.010668	0.047851	0.5218	0.013333	0.104161
OG0010147	5	8	-1436.68	0.228316	0.453845	0.453845	0.228316	0.012264	0.024042	0.015237	0.026009	0.053715	0.052973	0.033574	0.113915
OG0009194	5	8	-1384.69	0.408477	0.45383	0.45383	0.408477	0.013322	0.033675	0.013916	0.066032	0.032613	0.074202	0.030664	0.161654
OG0009391	5	8	-1519.77	0.258797	0.453806	0.453806	0.258797	0.003525	0.009474	0.009524	0.031404	0.013621	0.020876	0.020987	0.121346
OG0009349	5	8	-2055.35	0.548279	0.453121	0.453121	0.548279	0.011299	0.029895	0.004805	0.07036	0.020609	0.065975	0.010605	0.128328
OG0010935	5	8	-2978.13	0.127502	0.451853	0.451853	0.127502	0.004483	0.008877	0.013655	0.015761	0.035157	0.019646	0.030221	0.123616
OG0009861	5	8	-1262.69	0.309736	0.451463	0.451463	0.309736	0.016175	0.018387	0.010315	0.039539	0.052222	0.040727	0.022848	0.127655
OG0009658	5	8	-4821.84	0.248193	0.451299	0.451299	0.248193	0.00794	0.006899	0.018101	0.043422	0.031993	0.015286	0.040108	0.174955
OG0010200	5	8	-1204.07	0.259258	0.450622	0.450622	0.259258	0.006221	0.024633	0.028717	0.032153	0.023996	0.054664	0.063727	0.124018
OG0009900	5	8	-9962.73	0.253453	0.447546	0.447546	0.253453	0.007659	0.010737	0.007856	0.026916	0.03022	0.023992	0.017553	0.106199
OG0010636	5	8	-151.052	0.46931	0.44749	0.44749	0.46931	0.033173	0.032908	0.021581	0.021816	0.070685	0.073539	0.048227	0.046486
OG0009164	5	8	-2575.44	0.249767	0.447278	0.447278	0.249767	0.01969	0.013501	0.010701	0.069501	0.078832	0.030185	0.023924	0.278262
OG0011217	5	8	-1582.36	0.264195	0.446136	0.446136	0.264195	0.025076	0.013317	0.03635	0.056755	0.094914	0.02985	0.081477	0.214821
OG0010758	5	8	-4148.76	0.296703	0.445816	0.445816	0.296703	0.005586	0.0078	0.009833	0.023835	0.018829	0.017496	0.022055	0.080334
OG0011809	5	8	-1064.48	0.48325	0.445679	0.445679	0.48325	0.013506	0.014534	0.007324	0.058168	0.027947	0.032612	0.016432	0.120369
OG0009925	5	8	-1433.03	0.0368091	0.445634	0.445634	0.0368091	0.000891	0.037184	0.005779	0.003338	0.024206	0.083441	0.012968	0.090684
OG0010301	5	8	-815.469	0.710944	0.44526	0.44526	0.710944	1e-06	0.020371	1e-06	0.059604	2e-06	0.045751	2e-06	0.083838
OG0010613	5	8	-2865.79	0.246016	0.444802	0.444802	0.246016	0.012396	0.036988	0.013457	0.051981	0.050389	0.083156	0.030254	0.211289
OG0009377	5	8	-1547.68	0.299966	0.442771	0.442771	0.299966	0.008242	0.00819	0.013592	0.038205	0.027477	0.018498	0.030698	0.127363
OG0010791	5	8	-2735.05	0.269785	0.441415	0.441415	0.269785	0.009841	0.012365	0.008929	0.043424	0.036479	0.028013	0.020227	0.160958
OG0011143	5	8	-796.851	0.0984531	0.441144	0.441144	0.0984531	0.002195	0.014674	0.008545	0.008932	0.022296	0.033263	0.01937	0.090719
OG0009519	5	8	-1520.34	0.409815	0.440794	0.440794	0.409815	1e-06	0.044441	1e-06	0.117453	2e-06	0.10082	2e-06	0.286599
OG0011622	5	8	-4822.76	0.29571	0.439574	0.439574	0.29571	0.00695	0.015485	0.009283	0.042141	0.023501	0.035226	0.021119	0.142507
OG0011018	5	8	-2031.11	0.249371	0.438781	0.438781	0.249371	0.008672	0.03566	0.006659	0.021423	0.034776	0.08127	0.015176	0.08591
OG0009175	5	8	-2513.64	0.37597	0.438766	0.438766	0.37597	0.024365	0.017061	0.020011	0.061182	0.064806	0.038884	0.045607	0.162731
OG0009149	5	8	-2371.68	0.235875	0.438266	0.438266	0.235875	0.009569	0.034974	0.007484	0.02349	0.040567	0.0798	0.017077	0.099587
OG0011359	5	8	-2971.51	0.099416	0.43816	0.43816	0.099416	0.003597	0.023096	0.010781	0.008687	0.036177	0.052712	0.024605	0.087377
OG0011788	5	8	-1607.42	0.0591914	0.437903	0.437903	0.0591914	0.002728	0.023275	0.008192	0.005341	0.046089	0.05315	0.018707	0.090229
OG0009718	5	8	-622.74	0.103474	0.437723	0.437723	0.103474	0.006796	0.01047	0.066826	0.015513	0.06568	0.023919	0.152666	0.149924
OG0009374	5	8	-3703.43	0.2822	0.437437	0.437437	0.2822	0.013025	0.018861	0.013904	0.047289	0.046154	0.043118	0.031786	0.167574
OG0010323	5	8	-1265.53	0.849213	0.437024	0.437024	0.849213	0.014098	0.025791	0.013785	0.055003	0.016601	0.059015	0.031542	0.064769
OG0011037	5	8	-4019.21	0.210073	0.436689	0.436689	0.210073	0.006894	0.008786	0.010528	0.020836	0.032819	0.02012	0.024109	0.099185
OG0009220	5	8	-815.239	0.216467	0.436385	0.436385	0.216467	0.011841	0.015649	0.017642	0.027949	0.054701	0.03586	0.040427	0.129113
OG0009330	5	8	-1770.51	0.422648	0.435645	0.435645	0.422648	0.019834	0.02538	0.023951	0.052951	0.046928	0.058259	0.054979	0.125284
OG0010363	5	8	-2066.69	0.222782	0.435597	0.435597	0.222782	0.014708	0.010781	0.017857	0.042758	0.066021	0.024749	0.040995	0.191928
OG0011855	5	8	-1519.8	0.159302	0.435309	0.435309	0.159302	0.00014	0.093617	0.003146	0.031175	0.000881	0.215059	0.007228	0.1957
OG0010623	5	8	-2137.6	0.176972	0.435206	0.435206	0.176972	0.005675	0.01552	0.007658	0.026618	0.032068	0.035661	0.017595	0.150409
OG0011397	5	8	-1789.03	0.337642	0.435127	0.435127	0.337642	0.002813	0.024968	0.00553	0.032116	0.008331	0.057382	0.01271	0.095117
OG0010816	5	8	-3167.49	0.167082	0.434621	0.434621	0.167082	0.007059	0.006463	0.009895	0.015889	0.04225	0.01487	0.022768	0.095097
OG0009409	5	8	-3935.94	0.380202	0.4335	0.4335	0.380202	1e-06	0.028799	1e-06	0.06529	2e-06	0.066435	2e-06	0.171725
OG0010740	5	8	-1070.89	0.607866	0.432431	0.432431	0.607866	0.00185	0.066195	1e-06	0.175166	0.003044	0.153076	2e-06	0.288165
OG0010585	5	8	-2964.52	0.232204	0.432123	0.432123	0.232204	0.009765	0.013388	0.019378	0.02793	0.042053	0.030983	0.044844	0.120283
OG0010915	5	8	-3932.75	0.213713	0.432026	0.432026	0.213713	0.011296	0.007514	0.009869	0.023598	0.052857	0.017392	0.022843	0.110419
OG0010965	5	8	-1679.7	0.316149	0.431736	0.431736	0.316149	0.014955	0.019673	0.010402	0.051334	0.047303	0.045567	0.024094	0.162372
OG0010318	5	8	-1708.73	0.147264	0.431348	0.431348	0.147264	0.009696	0.060015	0.004426	0.026803	0.065838	0.139134	0.01026	0.182004
OG0010494	5	8	-1541.01	0.136141	0.431295	0.431295	0.136141	0.007399	0.007384	0.006052	0.029886	0.054347	0.01712	0.014032	0.219524
OG0011427	5	8	-3936.55	0.378036	0.428214	0.428214	0.378036	0.010871	0.013922	0.006899	0.052109	0.028757	0.032511	0.016111	0.137842
OG0010124	5	8	-682.902	0.0001	0.427872	0.427872	0.0001	0	0.24521	1e-06	1.9e-05	6e-06	0.573091	2e-06	0.192901
OG0009271	5	8	-1558.57	0.101201	0.425336	0.425336	0.101201	0.00218	0.045172	0.007263	0.01929	0.021542	0.106203	0.017076	0.190614
OG0009334	5	8	-696.892	0.43355	0.424566	0.424566	0.43355	0.018807	0.027682	0.00748	0.099526	0.043378	0.065202	0.017618	0.229561
OG0009313	5	8	-1715.05	0.189253	0.424486	0.424486	0.189253	0.00944	0.011404	0.043401	0.029426	0.049881	0.026865	0.102243	0.155484
OG0009502	5	8	-2098.35	0.398375	0.424389	0.424389	0.398375	0.021067	0.011528	0.008272	0.049377	0.052883	0.027164	0.019491	0.123946
OG0010337	5	8	-514.555	0.386113	0.42408	0.42408	0.386113	1e-06	0.179315	0.010454	0.031997	3e-06	0.422832	0.02465	0.08287
OG0009589	5	8	-5289.01	0.261867	0.423901	0.423901	0.261867	0.009597	0.016315	0.010768	0.018822	0.036648	0.038489	0.025403	0.071876
OG0010800	5	8	-4492.63	0.314201	0.423716	0.423716	0.314201	0.007459	0.019405	0.00911	0.043791	0.023739	0.045797	0.0215	0.139373
OG0010255	5	8	-2759.63	0.247744	0.423118	0.423118	0.247744	0.005607	0.014444	0.010439	0.034543	0.022633	0.034138	0.024672	0.139431
OG0011718	5	8	-3172.05	0.241635	0.4229	0.4229	0.241635	0.012473	0.011992	0.011033	0.042842	0.051618	0.028356	0.026088	0.177302
OG0009839	5	8	-1329.71	0.0963535	0.421904	0.421904	0.0963535	0.005509	0.022872	0.01615	0.013583	0.05718	0.054212	0.03828	0.140974
OG0009479	5	8	-1087.18	0.221161	0.421781	0.421781	0.221161	1e-06	0.038472	1e-06	0.069428	3e-06	0.091213	2e-06	0.313925
OG0011642	5	8	-2324.22	0.157233	0.421372	0.421372	0.157233	0.005956	0.017235	0.00663	0.017362	0.037883	0.040902	0.015734	0.110423
OG0011022	5	8	-1200.19	0.0297745	0.420787	0.420787	0.0297745	0.000145	0.01309	0.00392	0.003406	0.004869	0.031109	0.009316	0.114381
OG0011791	5	8	-827.117	0.0585419	0.420354	0.420354	0.0585419	0	0.1013	0.01448	0.014304	5e-06	0.240987	0.034447	0.244343
OG0010456	5	8	-3834.64	0.269147	0.419001	0.419001	0.269147	0.003575	0.02544	0.003451	0.057415	0.013284	0.060716	0.008236	0.213321
OG0011436	5	8	-1075.6	0.0972682	0.418391	0.418391	0.0972682	0.003176	0.018096	0.009056	0.010318	0.032654	0.043252	0.021644	0.10608
OG0011513	5	8	-4413.26	0.478357	0.418088	0.418088	0.478357	0.009702	0.009906	0.008402	0.044435	0.020282	0.023694	0.020096	0.092891
OG0011726	5	8	-2055.11	0.132584	0.417872	0.417872	0.132584	0.008654	0.011471	0.017943	0.018157	0.065275	0.02745	0.042939	0.136945
OG0010991	5	8	-2479.48	0.399531	0.416585	0.416585	0.399531	0.021561	0.00986	0.014582	0.05837	0.053965	0.023669	0.035004	0.146096
OG0009703	5	8	-3443.23	0.3784	0.416303	0.416303	0.3784	1e-06	0.039144	1e-06	0.093408	3e-06	0.094029	2e-06	0.24685
OG0010639	5	8	-1714.42	0.308847	0.415568	0.415568	0.308847	0.009133	0.030289	0.016776	0.042308	0.029571	0.072886	0.040368	0.136986
OG0009992	5	8	-1253.76	0.0603059	0.41556	0.41556	0.0603059	0.001989	0.010743	0.018574	0.009533	0.032987	0.025851	0.044697	0.158079
OG0010240	5	8	-1176.58	0.124274	0.415546	0.415546	0.124274	0.000608	0.010811	0.013394	0.030857	0.00489	0.026016	0.032233	0.248301
OG0009905	5	8	-1869.45	0.128428	0.415428	0.415428	0.128428	0.010948	0.027927	0.009198	0.023111	0.085245	0.067224	0.022142	0.17995
OG0010996	5	8	-598.455	0.0001	0.415261	0.415261	0.0001	4e-06	0.04084	0.002228	1.7e-05	0.03904	0.098347	0.005365	0.167504
OG0011109	5	8	-1824.58	0.28235	0.414739	0.414739	0.28235	0.014653	0.030144	0.008465	0.0224	0.051897	0.072682	0.020411	0.079334
OG0010297	5	8	-5576.75	0.28834	0.413595	0.413595	0.28834	0.010134	0.02119	0.007899	0.024034	0.035145	0.051234	0.019098	0.083353
OG0010562	5	8	-4541.94	0.131754	0.413396	0.413396	0.131754	0.002836	0.01971	0.008445	0.012994	0.021524	0.047679	0.020428	0.098627
OG0009569	5	8	-4122.18	0.225315	0.412591	0.412591	0.225315	0.011917	0.011993	0.00749	0.028099	0.052891	0.029068	0.018153	0.12471
OG0011518	5	8	-909.037	0.13667	0.412211	0.412211	0.13667	1e-06	0.193231	1e-06	0.031773	4e-06	0.468768	2e-06	0.232477
OG0009620	5	8	-1364.73	0.185782	0.411201	0.411201	0.185782	0.002128	0.082445	0.005393	0.026056	0.011454	0.200498	0.013114	0.140248
OG0009324	5	8	-2707.52	0.246577	0.411132	0.411132	0.246577	0.003911	0.017619	0.002554	0.026276	0.01586	0.042856	0.006212	0.106565
OG0010241	5	8	-1963.96	0.237122	0.4109	0.4109	0.237122	0.004292	0.013936	0.007929	0.03243	0.018099	0.033917	0.019297	0.136765
OG0010879	5	8	-1110.84	0.287899	0.410826	0.410826	0.287899	0.00674	0.027036	0.010496	0.036872	0.023412	0.065809	0.025549	0.128074
OG0010084	5	8	-7728.16	0.266295	0.410808	0.410808	0.266295	0.018547	0.018643	0.014737	0.034738	0.069649	0.045382	0.035873	0.130451
OG0010230	5	8	-3568.53	0.370665	0.410383	0.410383	0.370665	0.003276	0.024525	0.001846	0.046402	0.008839	0.05976	0.004498	0.125186
OG0009585	5	8	-1300.86	0.181405	0.410354	0.410354	0.181405	0.012007	0.013022	0.010208	0.016149	0.066189	0.031733	0.024877	0.089019
OG0010648	5	8	-1070.68	0.0650648	0.409618	0.409618	0.0650648	0.001176	0.049836	0.007027	0.004824	0.018068	0.121664	0.017156	0.074144
OG0010144	5	8	-1656.96	0.491834	0.409552	0.409552	0.491834	0.019628	0.017525	0.014646	0.054705	0.039908	0.042791	0.035761	0.111226
OG0009423	5	8	-1159.85	0.368905	0.409096	0.409096	0.368905	0.02026	0.020566	0.030079	0.082319	0.054919	0.050272	0.073525	0.223144
OG0011288	5	8	-830.046	0.176053	0.408655	0.408655	0.176053	0.03718	0.013118	0.073562	0.129204	0.211184	0.0321	0.180009	0.733895
OG0009317	5	8	-1195.94	0.102506	0.408537	0.408537	0.102506	0.003024	0.028849	0.007288	0.014181	0.029498	0.070616	0.017839	0.138342
OG0011692	5	8	-1272.89	0.0580458	0.408488	0.408488	0.0580458	0.002969	0.04039	0.005374	0.024779	0.051142	0.098876	0.013156	0.426893
OG0011222	5	8	-3285.09	0.316112	0.408271	0.408271	0.316112	0.016906	0.010721	0.006375	0.037547	0.053481	0.026259	0.015615	0.118779
OG0010788	5	8	-2096.57	0.0658288	0.4069	0.4069	0.0658288	0.001619	0.07099	0.003385	0.011255	0.024596	0.174464	0.008319	0.170969
OG0010883	5	8	-1654.24	0.212379	0.406816	0.406816	0.212379	0.003328	0.005149	0.006579	0.025751	0.01567	0.012657	0.016171	0.121251
OG0009412	5	8	-1948.52	0.420124	0.406739	0.406739	0.420124	0.009109	0.011659	0.009857	0.033024	0.021681	0.028666	0.024233	0.078606
OG0011246	5	8	-888.575	0.0653781	0.405308	0.405308	0.0653781	0.001218	0.004671	0.014745	0.01083	0.018629	0.011526	0.036381	0.165652
OG0010451	5	8	-763.738	0.123844	0.405054	0.405054	0.123844	0.004048	0.011426	0.014932	0.013177	0.032684	0.028209	0.036864	0.106402
OG0010897	5	8	-1150.26	0.367991	0.404937	0.404937	0.367991	0.016443	0.01602	0.01753	0.041625	0.044683	0.039561	0.04329	0.113114
OG0011586	5	8	-5218.16	0.314658	0.404602	0.404602	0.314658	0.009084	0.044377	0.008431	0.033245	0.028869	0.10968	0.020839	0.105653
OG0009811	5	8	-3037.6	0.0898957	0.404502	0.404502	0.0898957	0.003032	0.023011	0.003724	0.011074	0.033728	0.056888	0.009207	0.123183
OG0010587	5	8	-1625.86	0.0336711	0.404484	0.404484	0.0336711	0.000931	0.051537	0.001746	0.004571	0.027646	0.127414	0.004317	0.135757
OG0009917	5	8	-1622.72	0.155172	0.403904	0.403904	0.155172	0.009356	0.007442	0.012819	0.015726	0.060295	0.018424	0.031739	0.101343
OG0009996	5	8	-1408.73	0.223222	0.403695	0.403695	0.223222	0.010787	0.01139	0.011837	0.028441	0.048324	0.028214	0.029322	0.12741
OG0010347	5	8	-1872.81	0.169378	0.403602	0.403602	0.169378	0.010182	0.014411	0.014847	0.022869	0.060117	0.035706	0.036787	0.13502
OG0011378	5	8	-1647.24	0.148936	0.403479	0.403479	0.148936	0.01798	0.014192	0.027061	0.04249	0.120721	0.035174	0.067069	0.285291
OG0011414	5	8	-1193.67	0.052693	0.403422	0.403422	0.052693	0.002048	0.031921	0.000952	0.009621	0.038874	0.079127	0.002361	0.182577
OG0011843	5	8	-1887.66	0.135787	0.403259	0.403259	0.135787	0.009244	0.008828	0.050721	0.032622	0.068079	0.021891	0.125777	0.240245
OG0009275	5	8	-1402.9	0.505472	0.403191	0.403191	0.505472	0.005801	0.029358	0.005663	0.090733	0.011477	0.072813	0.014046	0.179502
OG0011773	5	8	-3288.98	0.427085	0.402822	0.402822	0.427085	0.013074	0.015063	0.00783	0.047224	0.030612	0.037395	0.019439	0.110573
OG0010063	5	8	-938.441	0.325044	0.401404	0.401404	0.325044	0.001289	0.023429	1e-06	0.047442	0.003965	0.058368	2e-06	0.145957
OG0010841	5	8	-6227.25	0.26937	0.401017	0.401017	0.26937	0.006707	0.009963	0.008186	0.023158	0.0249	0.024843	0.020413	0.08597
OG0010185	5	8	-1226.76	0.157817	0.400646	0.400646	0.157817	0.027892	0.012526	0.026938	0.064347	0.176738	0.031265	0.067235	0.407731
OG0010715	5	8	-1859	0.0938178	0.400301	0.400301	0.0938178	0.001192	0.0177	0.003413	0.022257	0.012701	0.044216	0.008526	0.237233
OG0009795	5	8	-1800.48	0.290292	0.400177	0.400177	0.290292	0.00806	0.011747	0.022488	0.03513	0.027764	0.029355	0.056194	0.121016
OG0009699	5	8	-1939.08	0.261599	0.399957	0.399957	0.261599	0.007756	0.013144	0.009383	0.020865	0.029649	0.032864	0.023459	0.079761
OG0010728	5	8	-2994.72	0.347006	0.399373	0.399373	0.347006	0.01804	0.017053	0.011755	0.070036	0.051988	0.042699	0.029434	0.20183
OG0011745	5	8	-1167.21	0.159381	0.398887	0.398887	0.159381	0.005356	0.162022	0.008821	0.012813	0.033603	0.406186	0.022115	0.080391
OG0011158	5	8	-1726.37	0.189275	0.398511	0.398511	0.189275	0.004066	0.013159	0.004285	0.022398	0.021483	0.033022	0.010754	0.118337
OG0011290	5	8	-2746.76	0.227169	0.397957	0.397957	0.227169	0.002267	0.022219	0.008128	0.061513	0.00998	0.055834	0.020424	0.270781
OG0009354	5	8	-1180.89	0.483387	0.397922	0.397922	0.483387	0.009973	0.018269	0.008477	0.05419	0.020632	0.045911	0.021302	0.112104
OG0011408	5	8	-985.815	0.179668	0.397841	0.397841	0.179668	0.002878	0.103471	0.008038	0.015364	0.016017	0.260082	0.020205	0.085516
OG0010246	5	8	-711.655	0.424603	0.397556	0.397556	0.424603	0.012825	0.029815	0.020124	0.020948	0.030205	0.074995	0.05062	0.049336
OG0011660	5	8	-1145.76	0.251669	0.397468	0.397468	0.251669	0.006148	0.013458	0.009098	0.050509	0.024427	0.03386	0.02289	0.200696
OG0010341	5	8	-2684.17	0.37254	0.397429	0.397429	0.37254	0.011836	0.011677	0.010675	0.03101	0.031772	0.02938	0.026859	0.083239
OG0010426	5	8	-1940.56	0.140474	0.397301	0.397301	0.140474	0.011681	0.017741	0.012504	0.028915	0.083155	0.044655	0.031473	0.205837
OG0010531	5	8	-1315.33	0.150714	0.397116	0.397116	0.150714	0.004257	0.017413	0.00266	0.026954	0.028248	0.04385	0.006699	0.178842
OG0011606	5	8	-1450.01	0.232384	0.397078	0.397078	0.232384	0.006982	0.011436	0.007148	0.031941	0.030045	0.0288	0.018	0.137447
OG0009609	5	8	-4048.71	0.210744	0.396502	0.396502	0.210744	0.008444	0.01464	0.011487	0.030566	0.040068	0.036924	0.028971	0.14504
OG0010702	5	8	-5490.78	0.242479	0.396404	0.396404	0.242479	0.011606	0.014825	0.011945	0.028643	0.047862	0.037398	0.030134	0.118127
OG0010782	5	8	-2138.81	0.0811298	0.39407	0.39407	0.0811298	0.001154	0.023206	0.002525	0.012445	0.014222	0.058888	0.006407	0.153394
OG0011324	5	8	-1472.47	0.240864	0.393712	0.393712	0.240864	0.004177	0.012003	0.016841	0.03103	0.017344	0.030488	0.042774	0.12883
OG0009735	5	8	-5044.97	0.194169	0.393377	0.393377	0.194169	0.009777	0.015914	0.008123	0.019974	0.050353	0.040454	0.020649	0.102869
OG0009945	5	8	-1055.49	0.348254	0.392369	0.392369	0.348254	0.022945	0.01631	0.02551	0.035358	0.065887	0.041569	0.065015	0.101529
OG0009521	5	8	-1096.2	0.292659	0.392351	0.392351	0.292659	0.002455	0.057134	1e-06	0.093573	0.00839	0.14562	2e-06	0.319735
OG0010021	5	8	-6125.54	0.370545	0.392065	0.392065	0.370545	0.013601	0.016006	0.007867	0.02926	0.036706	0.040824	0.020066	0.078964
OG0010646	5	8	-4279.33	0.369871	0.39102	0.39102	0.369871	0.017767	0.009432	0.012413	0.052658	0.048037	0.024123	0.031744	0.142369
OG0009468	5	8	-7031.78	0.197658	0.390935	0.390935	0.197658	0.005943	0.01726	0.011042	0.020243	0.030066	0.044152	0.028245	0.102412
OG0010340	5	8	-637.528	0.30844	0.390312	0.390312	0.30844	0.021562	0.029091	0.031268	0.079843	0.069906	0.074533	0.08011	0.258859
OG0009367	5	8	-1997.43	0.250728	0.390286	0.390286	0.250728	0.012076	0.010743	0.016497	0.027981	0.048164	0.027525	0.042269	0.111598
OG0009403	5	8	-1710.44	0.139202	0.389859	0.389859	0.139202	0.001711	0.018619	0.008991	0.013019	0.012292	0.047759	0.023063	0.093527
OG0009771	5	8	-11999.6	0.234518	0.389009	0.389009	0.234518	0.008271	0.011956	0.011606	0.027018	0.035267	0.030735	0.029834	0.115207
OG0011187	5	8	-1890.36	0.328622	0.388937	0.388937	0.328622	1e-06	0.02549	1e-06	0.067017	3e-06	0.065538	2e-06	0.203934
OG0009824	5	8	-1405.89	0.160359	0.388919	0.388919	0.160359	0.015188	0.040707	0.009366	0.026577	0.094713	0.104668	0.024082	0.165736
OG0010971	5	8	-2048.27	0.154375	0.388381	0.388381	0.154375	0.002884	0.018986	0.010316	0.018237	0.018685	0.048884	0.026563	0.118133
OG0010310	5	8	-8292.46	0.212759	0.388228	0.388228	0.212759	0.00781	0.010966	0.008249	0.021667	0.036709	0.028247	0.021247	0.101837
OG0010811	5	8	-3269.64	0.145994	0.388175	0.388175	0.145994	0.003566	0.013031	0.003407	0.022067	0.024423	0.03357	0.008778	0.151147
OG0011384	5	8	-1210.93	0.180701	0.387869	0.387869	0.180701	0.012927	0.01371	0.016916	0.044534	0.071539	0.035348	0.043614	0.246451
OG0010225	5	8	-6538.84	0.315695	0.387132	0.387132	0.315695	0.00981	0.01691	0.011062	0.041117	0.031075	0.043681	0.028573	0.130243
OG0009670	5	8	-3033.71	0.0768469	0.386559	0.386559	0.0768469	0.001167	0.020754	0.003194	0.00903	0.015186	0.053688	0.008262	0.117509
OG0009323	5	8	-2191.09	0.381519	0.386006	0.386006	0.381519	0.025895	0.018445	0.019247	0.079259	0.067872	0.047784	0.049863	0.207746
OG0010524	5	8	-2855.65	0.193188	0.385458	0.385458	0.193188	0.006391	0.012439	0.012793	0.035703	0.033082	0.032271	0.033189	0.184812
OG0009667	5	8	-3900.19	0.249995	0.385391	0.385391	0.249995	0.006363	0.02539	0.056884	0.046908	0.025452	0.065881	0.1476	0.187635
OG0011853	5	8	-751.701	0.710458	0.385244	0.385244	0.710458	1e-06	0.084423	0.019035	0.115258	2e-06	0.219142	0.049412	0.16223
OG0011847	5	8	-1042.66	0.250305	0.385133	0.385133	0.250305	0.014334	0.013892	0.01269	0.052689	0.057265	0.036071	0.032949	0.210501
OG0010175	5	8	-752.725	0.0667561	0.384304	0.384304	0.0667561	0.005919	0.013589	0.011878	0.033722	0.088671	0.03536	0.030908	0.505151
OG0011572	5	8	-3893.29	0.17797	0.38412	0.38412	0.17797	0.011976	0.009251	0.009629	0.021406	0.06729	0.024083	0.025069	0.120281
OG0010116	5	8	-4089.09	0.181875	0.383803	0.383803	0.181875	0.004238	0.011076	0.007164	0.020676	0.023301	0.028858	0.018666	0.113684
OG0009213	5	8	-3007.66	0.257919	0.382945	0.382945	0.257919	0.006454	0.013716	0.007107	0.02917	0.025023	0.035816	0.018559	0.113096
OG0011461	5	8	-3218.25	0.129756	0.382923	0.382923	0.129756	0.00377	0.014298	0.008854	0.01447	0.029057	0.037339	0.023121	0.111516
OG0009901	5	8	-832.363	0.243933	0.382807	0.382807	0.243933	0.008916	0.01275	0.010613	0.036446	0.036551	0.033307	0.027723	0.149412
OG0009345	5	8	-1525.44	0.207393	0.382528	0.382528	0.207393	0.003987	0.027392	0.004793	0.036685	0.019224	0.071609	0.01253	0.176888
OG0011196	5	8	-1865.61	0.210554	0.382253	0.382253	0.210554	0.006373	0.012012	0.010258	0.033449	0.030269	0.031425	0.026835	0.158864
OG0009779	5	8	-2639.46	0.251588	0.381964	0.381964	0.251588	0.00708	0.013947	0.007523	0.030618	0.028143	0.036514	0.019696	0.121699
OG0009994	5	8	-766.189	0.169431	0.381958	0.381958	0.169431	0.016212	0.011826	0.02359	0.015152	0.095685	0.030961	0.06176	0.089432
OG0010714	5	8	-2719.43	0.339388	0.381302	0.381302	0.339388	0.009272	0.012074	0.007256	0.035159	0.027319	0.031664	0.019029	0.103594
OG0010525	5	8	-1582.19	0.283815	0.38068	0.38068	0.283815	0.013199	0.01102	0.010132	0.028722	0.046504	0.028949	0.026617	0.101199
OG0011421	5	8	-6736.97	0.204055	0.380544	0.380544	0.204055	0.006439	0.00727	0.006525	0.023756	0.031556	0.019103	0.017147	0.116421
OG0009765	5	8	-1977.64	0.226377	0.379805	0.379805	0.226377	0.012401	0.038529	0.011113	0.039732	0.054781	0.101445	0.029259	0.175513
OG0011549	5	8	-2712.66	0.198388	0.379114	0.379114	0.198388	0.010343	0.009687	0.010971	0.020493	0.052137	0.025551	0.028939	0.103299
OG0009928	5	8	-578.394	0.514633	0.379076	0.379076	0.514633	1e-06	0.103291	1e-06	0.114761	2e-06	0.27248	3e-06	0.222996
OG0011492	5	8	-2349.21	0.256754	0.3783	0.3783	0.256754	0.005009	0.023645	0.011565	0.045609	0.01951	0.062503	0.03057	0.177638
OG0011782	5	8	-2103.2	0.303529	0.378182	0.378182	0.303529	0.014547	0.010923	0.041974	0.050006	0.047926	0.028883	0.110989	0.16475
OG0009955	5	8	-2320.08	0.237891	0.378079	0.378079	0.237891	0.003777	0.015092	0.004225	0.042341	0.015879	0.039917	0.011175	0.177984
OG0011017	5	8	-1396.01	0.146397	0.377421	0.377421	0.146397	0.002192	0.050219	0.017678	0.023997	0.014976	0.133057	0.046838	0.163915
OG0009431	5	8	-3188.6	0.232517	0.377343	0.377343	0.232517	0.012807	0.012828	0.015781	0.047089	0.055081	0.033996	0.041822	0.202518
OG0010766	5	8	-3490.89	0.274394	0.376937	0.376937	0.274394	0.008743	0.015773	0.010541	0.041939	0.031862	0.041844	0.027965	0.152842
OG0009287	5	8	-258.995	0.208774	0.376281	0.376281	0.208774	1e-06	6.62629	1e-06	0.024291	3e-06	17.61	2e-06	0.116349
OG0011269	5	8	-2763.25	0.45983	0.376139	0.376139	0.45983	0.005644	0.004274	0.005641	0.048405	0.012275	0.011363	0.014997	0.105268
OG0009233	5	8	-1456.69	0.0572396	0.376033	0.376033	0.0572396	0.000517	0.029967	0.002809	0.010824	0.009033	0.079693	0.007469	0.189106
OG0011740	5	8	-5358.41	0.384077	0.375715	0.375715	0.384077	0.010836	0.009196	0.007104	0.036292	0.028213	0.024477	0.018908	0.094492
OG0010196	5	8	-677.721	0.223602	0.375612	0.375612	0.223602	1e-06	0.039593	1e-06	0.059166	3e-06	0.105408	2e-06	0.264605
OG0009459	5	8	-3767.83	0.116978	0.375084	0.375084	0.116978	0.003884	0.024212	0.004145	0.011929	0.033207	0.064552	0.01105	0.101976
OG0010470	5	8	-2924.72	0.151242	0.374683	0.374683	0.151242	0.004669	0.017297	0.013758	0.012379	0.030868	0.046163	0.036719	0.081848
OG0011184	5	8	-661.058	0.0571159	0.374147	0.374147	0.0571159	0.003684	0.013442	0.005966	0.006409	0.064502	0.035926	0.015944	0.112213
OG0011322	5	8	-1062.39	0.221865	0.373906	0.373906	0.221865	0.000911	0.01465	0.002374	0.041286	0.004108	0.03918	0.00635	0.186088
OG0010943	5	8	-496.292	0.297893	0.373569	0.373569	0.297893	1e-06	0.02855	1e-06	0.131391	3e-06	0.076424	3e-06	0.441067
OG0010339	5	8	-979.617	0.114113	0.37337	0.37337	0.114113	0.003436	0.00771	0.00962	0.014865	0.030113	0.020651	0.025765	0.130264
OG0010011	5	8	-3891.42	0.166718	0.373321	0.373321	0.166718	0.005825	0.012695	0.008912	0.013604	0.034938	0.034006	0.023871	0.081601
OG0009493	5	8	-1349	0.38832	0.373178	0.373178	0.38832	0.034076	0.020789	0.020777	0.040912	0.087752	0.055707	0.055675	0.105355
OG0011457	5	8	-1712.97	0.175482	0.373031	0.373031	0.175482	0.002628	0.031952	0.000727	0.035561	0.014978	0.085654	0.00195	0.202647
OG0011225	5	8	-6251.12	0.310452	0.37298	0.37298	0.310452	0.025788	0.035146	0.017017	0.045771	0.083066	0.09423	0.045623	0.147433
OG0009904	5	8	-2041.63	0.247347	0.372495	0.372495	0.247347	0.005814	0.006166	0.011763	0.023236	0.023505	0.016554	0.031579	0.093941
OG0010521	5	8	-1226.91	0.220386	0.371867	0.371867	0.220386	0.000954	0.041273	0.001103	0.09133	0.004331	0.110989	0.002965	0.414408
OG0010436	5	8	-831.897	0.148874	0.371864	0.371864	0.148874	0.003962	0.009899	0.01046	0.028921	0.026613	0.026621	0.028127	0.194263
OG0009448	5	8	-4946.54	0.281935	0.37135	0.37135	0.281935	0.00223	0.024664	0.001446	0.043066	0.00791	0.066418	0.003893	0.152753
OG0010286	5	8	-1472.12	0.183163	0.371053	0.371053	0.183163	0.010532	0.012574	0.032134	0.029304	0.0575	0.033886	0.086603	0.159989
OG0010365	5	8	-523.888	0.121292	0.370838	0.370838	0.121292	0.001319	0.023643	1e-06	0.035427	0.010872	0.063756	3e-06	0.29208
OG0011340	5	8	-2954.99	0.324631	0.37028	0.37028	0.324631	0.019078	0.011188	0.011763	0.031753	0.05877	0.030216	0.031767	0.097814
OG0011693	5	8	-17380.4	0.318972	0.369952	0.369952	0.318972	0.012586	0.0111	0.008331	0.034382	0.039458	0.030003	0.02252	0.107791
OG0011349	5	8	-616.144	0.170046	0.369875	0.369875	0.170046	0.001335	0.020891	0.004178	0.016455	0.007848	0.056482	0.011296	0.09677
OG0010104	5	8	-1613.54	0.26916	0.369808	0.369808	0.26916	0.005765	0.023598	0.003824	0.029034	0.021418	0.063812	0.010339	0.107869
OG0009848	5	8	-1346.76	0.0962286	0.369121	0.369121	0.0962286	0.001729	0.0326	0.004439	0.012429	0.017969	0.088317	0.012025	0.129164
OG0011695	5	8	-1238.73	0.183144	0.368876	0.368876	0.183144	0.004375	0.007281	0.007592	0.017476	0.023889	0.019739	0.020581	0.09542
OG0010108	5	8	-3697.48	0.296355	0.368063	0.368063	0.296355	0.011349	0.01338	0.017674	0.03405	0.038294	0.036353	0.048019	0.114897
OG0010359	5	8	-579.324	0.45726	0.367916	0.367916	0.45726	0.022211	0.028099	0.020116	0.061333	0.048574	0.076372	0.054675	0.134131
OG0011529	5	8	-1669.59	0.360554	0.367742	0.367742	0.360554	0.012901	0.011369	0.010653	0.055945	0.035782	0.030914	0.028968	0.155164
OG0009294	5	8	-4614.48	0.162754	0.367333	0.367333	0.162754	0.007294	0.009381	0.009436	0.017309	0.044816	0.025538	0.025687	0.106351
OG0010496	5	8	-3313.87	0.345302	0.367259	0.367259	0.345302	0.008653	0.023107	0.000421	0.054351	0.025058	0.062916	0.001147	0.157401
OG0010796	5	8	-1674.98	0.184219	0.367085	0.367085	0.184219	0.008377	0.013127	0.031077	0.025954	0.045472	0.035759	0.084658	0.140884
OG0009172	5	8	-1688.54	0.231537	0.366831	0.366831	0.231537	0.009928	0.038792	0.02529	0.035327	0.04288	0.105749	0.068942	0.152578
OG0010013	5	8	-2422.31	0.280776	0.366393	0.366393	0.280776	0.015177	0.014167	0.02038	0.030428	0.054056	0.038665	0.055623	0.108373
OG0009199	5	8	-1592.66	0.380456	0.366181	0.366181	0.380456	0.001937	0.027581	0.00378	0.051327	0.005091	0.075321	0.010323	0.134909
OG0010408	5	8	-5522.89	0.265312	0.366003	0.366003	0.265312	0.007797	0.0104	0.007485	0.026743	0.029389	0.028415	0.020451	0.100799
OG0010577	5	8	-601.053	0.148741	0.364121	0.364121	0.148741	0.016903	0.023482	0.008248	0.018413	0.11364	0.064489	0.022652	0.12379
OG0011898	5	8	-2662.73	0.0686097	0.364081	0.364081	0.0686097	0.000909	0.009055	0.002043	0.007853	0.013244	0.02487	0.00561	0.114453
OG0010195	5	8	-1836.91	0.167839	0.363888	0.363888	0.167839	0.005365	0.008395	0.00673	0.020915	0.031965	0.023071	0.018493	0.124613
OG0009999	5	8	-932.138	0.249663	0.36371	0.36371	0.249663	0.007666	0.013365	0.005324	0.026888	0.030704	0.036746	0.014638	0.107698
OG0010149	5	8	-2799.49	0.255562	0.362181	0.362181	0.255562	0.015345	0.018104	0.023481	0.046427	0.060043	0.049985	0.064833	0.181666
OG0009147	5	8	-3990.42	0.314224	0.362135	0.362135	0.314224	0.008566	0.011114	0.013215	0.024002	0.027262	0.030689	0.036492	0.076385
OG0011648	5	8	-2137.6	0.403523	0.362094	0.362094	0.403523	0.041367	0.00845	0.00903	0.021015	0.102515	0.023336	0.024938	0.052079
OG0009520	5	8	-977.786	0.243217	0.361842	0.361842	0.243217	1e-06	0.077017	1e-06	0.155287	3e-06	0.212846	3e-06	0.63847
OG0010357	5	8	-1363.35	0.0301615	0.361479	0.361479	0.0301615	0.001118	0.014677	0.007642	0.003766	0.037064	0.040604	0.02114	0.12485
OG0011907	5	8	-639.088	0.172057	0.361432	0.361432	0.172057	0.008367	0.018793	0.013268	0.046373	0.048632	0.051995	0.036709	0.269524
OG0010435	5	8	-3445.8	0.258376	0.361386	0.361386	0.258376	0.015055	0.014694	0.012487	0.035601	0.058269	0.040659	0.034554	0.137787
OG0009292	5	8	-5707.02	0.217142	0.361326	0.361326	0.217142	0.00409	0.007122	0.005787	0.023791	0.018838	0.019712	0.016016	0.109566
OG0010353	5	8	-616.13	0.183952	0.360803	0.360803	0.183952	0.008435	0.019059	0.00771	0.033115	0.045856	0.052825	0.02137	0.180021
OG0010880	5	8	-1922.75	0.176858	0.360777	0.360777	0.176858	0.001821	0.014985	0.002863	0.030101	0.010299	0.041536	0.007935	0.170196
OG0010462	5	8	-1359	0.0990303	0.360664	0.360664	0.0990303	0.006908	0.016386	0.008377	0.01673	0.069752	0.045434	0.023227	0.168941
OG0010503	5	8	-4485.74	0.258465	0.360612	0.360612	0.258465	0.007298	0.010733	0.009097	0.023231	0.028236	0.029764	0.025228	0.089881
OG0009782	5	8	-940.211	0.26663	0.359339	0.359339	0.26663	0.012337	0.029752	0.011672	0.02775	0.04627	0.082797	0.032482	0.104075
OG0011050	5	8	-1189.74	0.181911	0.359115	0.359115	0.181911	0.002315	0.056718	0.00134	0.028924	0.012727	0.157938	0.003733	0.159002
OG0011537	5	8	-1629.93	0.143756	0.358571	0.358571	0.143756	0.003601	0.00844	0.006441	0.01417	0.025049	0.023539	0.017962	0.09857
OG0011879	5	8	-1349.19	0.251852	0.358512	0.358512	0.251852	0.003117	0.010968	0.004814	0.04358	0.012377	0.030592	0.013427	0.173037
OG0011221	5	8	-759.797	0.278023	0.358288	0.358288	0.278023	0.012591	0.010744	0.003497	0.046379	0.045286	0.029987	0.00976	0.166818
OG0009359	5	8	-1199.45	0.189776	0.358202	0.358202	0.189776	1e-06	0.055805	1e-06	0.095925	4e-06	0.155791	3e-06	0.505467
OG0011511	5	8	-1178.07	0.145293	0.358199	0.358199	0.145293	1e-06	0.034384	1e-06	0.059992	3e-06	0.09599	2e-06	0.412904
OG0011476	5	8	-1026.71	0.051402	0.357528	0.357528	0.051402	0.000462	0.067574	0.001269	0.008008	0.008987	0.189002	0.00355	0.155789
OG0009510	5	8	-3207.51	0.347127	0.357522	0.357522	0.347127	0.010916	0.013709	0.006458	0.030973	0.031446	0.038344	0.018064	0.089226
OG0011299	5	8	-2313.57	0.287851	0.357386	0.357386	0.287851	0.013024	0.020285	0.021845	0.048529	0.045247	0.05676	0.061123	0.16859
OG0009852	5	8	-990.212	0.300927	0.357233	0.357233	0.300927	1e-06	0.022502	0.022456	0.142324	3e-06	0.062991	0.062862	0.472951
OG0010299	5	8	-2100.23	0.23449	0.357112	0.357112	0.23449	0.008242	0.009838	0.007881	0.035412	0.035149	0.027549	0.022069	0.151016
OG0011372	5	8	-2806.1	0.213356	0.356833	0.356833	0.213356	0.01795	0.010265	0.015462	0.050243	0.084134	0.028767	0.043332	0.235489
OG0009265	5	8	-2862.16	0.149843	0.356629	0.356629	0.149843	0.005548	0.010863	0.007359	0.013354	0.037029	0.030459	0.020634	0.089117
OG0009318	5	8	-1619.89	0.106538	0.356308	0.356308	0.106538	0.008387	0.010515	0.01714	0.01883	0.078725	0.029511	0.048103	0.176746
OG0011169	5	8	-821.839	0.0559055	0.35617	0.35617	0.0559055	0.005269	0.137899	0.014535	0.009241	0.094253	0.387173	0.040808	0.16529
OG0009796	5	8	-4301.52	0.187492	0.356123	0.356123	0.187492	0.006331	0.018727	0.007209	0.020238	0.033768	0.052586	0.020242	0.107939
OG0010348	5	8	-1075.66	0.508343	0.355617	0.355617	0.508343	0.006201	0.019302	0.009335	0.06075	0.012199	0.054276	0.026251	0.119506
OG0010239	5	8	-915.168	0.449872	0.355024	0.355024	0.449872	0.014156	0.007387	0.014293	0.023022	0.031466	0.020808	0.040259	0.051174
OG0010509	5	8	-3662.18	0.250168	0.354933	0.354933	0.250168	0.011299	0.010883	0.009587	0.039723	0.045165	0.030663	0.027011	0.158784
OG0010215	5	8	-2105.71	0.261278	0.35488	0.35488	0.261278	0.006008	0.014909	0.006642	0.032988	0.022995	0.042011	0.018717	0.126258
OG0009946	5	8	-887.886	0.243014	0.354873	0.354873	0.243014	0.016642	0.009167	0.015561	0.031841	0.068482	0.025833	0.04385	0.131025
OG0011441	5	8	-858.556	0.293921	0.354694	0.354694	0.293921	0.009657	0.025783	0.001749	0.046551	0.032854	0.07269	0.004932	0.158381
OG0010917	5	8	-2127.46	0.146527	0.353483	0.353483	0.146527	0.002019	0.015833	0.00479	0.018146	0.013778	0.044792	0.01355	0.123844
OG0010291	5	8	-2288.79	0.293499	0.352615	0.352615	0.293499	0.005361	0.012068	0.008348	0.051022	0.018265	0.034224	0.023676	0.173841
OG0011155	5	8	-3731.15	0.116556	0.352358	0.352358	0.116556	0.004391	0.012347	0.003867	0.014944	0.037671	0.03504	0.010974	0.128212
OG0010668	5	8	-731.654	0.616651	0.352168	0.352168	0.616651	1e-06	0.029923	1e-06	0.075842	2e-06	0.084968	2e-06	0.12299
OG0009217	5	8	-1965.44	0.210096	0.350943	0.350943	0.210096	0.014603	0.008337	0.010614	0.04002	0.069505	0.023757	0.030245	0.190484
OG0009406	5	8	-3289.26	0.154172	0.350341	0.350341	0.154172	0.00549	0.026033	0.009762	0.022439	0.035612	0.074306	0.027865	0.145543
OG0010279	5	8	-1711.86	0.126082	0.350197	0.350197	0.126082	0.004997	0.04602	0.004387	0.01011	0.039633	0.131412	0.012527	0.080189
OG0009638	5	8	-3837.12	0.0995879	0.350161	0.350161	0.0995879	0.004223	0.038995	0.008803	0.018059	0.042404	0.111364	0.02514	0.181334
OG0010487	5	8	-4911.68	0.22406	0.349716	0.349716	0.22406	0.013866	0.016656	0.012768	0.027578	0.061883	0.047627	0.03651	0.123081
OG0010445	5	8	-3607.69	0.305468	0.349669	0.349669	0.305468	0.013933	0.015237	0.021614	0.052344	0.045613	0.043574	0.061813	0.171357
OG0011830	5	8	-737.313	0.10352	0.349056	0.349056	0.10352	0	0.009211	1e-06	0.018818	4e-06	0.026388	3e-06	0.181786
OG0010189	5	8	-1001.41	0.174162	0.34901	0.34901	0.174162	1e-06	0.048286	1e-06	0.031916	3e-06	0.138352	3e-06	0.183256
OG0011059	5	8	-3069.52	0.329021	0.348955	0.348955	0.329021	0.004184	0.013097	0.005837	0.028622	0.012716	0.037531	0.016728	0.086993
OG0010656	5	8	-2016.8	0.333765	0.348652	0.348652	0.333765	0.015369	0.010166	0.011135	0.03136	0.046047	0.029158	0.031938	0.093957
OG0010778	5	8	-6774.38	0.200948	0.348596	0.348596	0.200948	0.0068	0.020212	0.006156	0.01972	0.033839	0.05798	0.017659	0.098137
OG0010069	5	8	-3273.06	0.271519	0.348583	0.348583	0.271519	0.010175	0.013424	0.009538	0.0346	0.037475	0.038511	0.027363	0.12743
OG0011472	5	8	-746.305	0.44408	0.348536	0.348536	0.44408	0.065414	0.015282	0.010074	0.046816	0.147301	0.043846	0.028903	0.105423
OG0011366	5	8	-1940.25	0.132799	0.348263	0.348263	0.132799	0.001719	0.011663	0.003116	0.019445	0.012946	0.033488	0.008948	0.146428
OG0009237	5	8	-1672.2	0.0741487	0.34654	0.34654	0.0741487	0.003995	0.016826	0.006294	0.015771	0.053873	0.048554	0.018162	0.212699
OG0009941	5	8	-2187.71	0.260961	0.346329	0.346329	0.260961	0.013411	0.010919	0.007595	0.038275	0.051393	0.031527	0.021931	0.146668
OG0009742	5	8	-1015.85	0.179079	0.346249	0.346249	0.179079	0.014179	0.018301	0.019732	0.046572	0.079175	0.052856	0.056988	0.260065
OG0011423	5	8	-3200.38	0.348593	0.345611	0.345611	0.348593	0.014444	0.018086	0.0267	0.044168	0.041436	0.052331	0.077255	0.126705
OG0010216	5	8	-1774.53	0.245218	0.345579	0.345579	0.245218	0.007505	0.022913	0.012665	0.027166	0.030605	0.066302	0.036649	0.110783
OG0010102	5	8	-3194.26	0.295655	0.344759	0.344759	0.295655	0.012461	0.007212	0.013871	0.03808	0.042147	0.020919	0.040233	0.128799
OG0009537	5	8	-909.409	0.0363686	0.344655	0.344655	0.0363686	0.001442	0.04095	0.002892	0.003798	0.039655	0.118815	0.008392	0.104434
OG0011104	5	8	-4420.61	0.252947	0.344577	0.344577	0.252947	0.000223	0.014332	0.00026	0.029051	0.000882	0.041592	0.000756	0.114851
OG0009560	5	8	-851.194	0.301672	0.344329	0.344329	0.301672	0.031423	0.018848	0.025802	0.053766	0.104162	0.054738	0.074933	0.178226
OG0009481	5	8	-4552.8	0.329516	0.344299	0.344299	0.329516	0.008651	0.026813	0.008787	0.040548	0.026254	0.077878	0.025522	0.123052
OG0009647	5	8	-1599.59	0.427622	0.344072	0.344072	0.427622	0.014702	0.029232	0.003946	0.081716	0.034381	0.084958	0.011469	0.191094
OG0009727	5	8	-3849.04	0.167275	0.344008	0.344008	0.167275	0.005858	0.008101	0.009646	0.026592	0.035022	0.023549	0.028041	0.158973
OG0009915	5	8	-1717.55	0.135439	0.343524	0.343524	0.135439	0.005517	0.009523	0.007318	0.020907	0.040737	0.027723	0.021304	0.154367
OG0010746	5	8	-1224.1	0.150808	0.343523	0.343523	0.150808	0.012745	0.025599	0.030065	0.041832	0.084512	0.074518	0.087519	0.277384
OG0009416	5	8	-2070.19	0.256253	0.343416	0.343416	0.256253	0.012516	0.030451	0.01931	0.054491	0.048841	0.08867	0.05623	0.212645
OG0009280	5	8	-779.701	0.258326	0.343361	0.343361	0.258326	0.021412	0.007748	0.02747	0.054129	0.082887	0.022564	0.080004	0.209536
OG0010170	5	8	-8324.84	0.301847	0.343302	0.343302	0.301847	0.008704	0.011775	0.006446	0.030468	0.028836	0.034299	0.018777	0.100938
OG0011776	5	8	-3657.85	0.185411	0.343028	0.343028	0.185411	0.001121	0.021127	0.001524	0.032331	0.006044	0.061589	0.004444	0.174374
OG0011490	5	8	-3776.32	0.379586	0.342717	0.342717	0.379586	0.01167	0.0137	0.012333	0.040632	0.030743	0.039974	0.035987	0.107042
OG0010167	5	8	-1814.31	0.26833	0.342468	0.342468	0.26833	0.007948	0.013164	0.011438	0.030205	0.02962	0.03844	0.033399	0.112567
OG0010465	5	8	-1829.57	0.148995	0.342036	0.342036	0.148995	0.005123	0.01347	0.007634	0.012672	0.034387	0.039381	0.022319	0.085053
OG0011837	5	8	-992.053	0.176666	0.341346	0.341346	0.176666	0.007918	0.012305	0.011983	0.019246	0.044818	0.036048	0.035105	0.108939
OG0009320	5	8	-3032.04	0.162047	0.340645	0.340645	0.162047	0.005346	0.010022	0.008455	0.016161	0.032993	0.02942	0.024819	0.099731
OG0011371	5	8	-1603.88	0.290298	0.340581	0.340581	0.290298	0.010531	0.016746	0.011773	0.031811	0.036278	0.049168	0.034569	0.109579
OG0011678	5	8	-3169.72	0.242619	0.340548	0.340548	0.242619	0.009921	0.004099	0.004226	0.014461	0.040889	0.012036	0.012409	0.059604
OG0010094	5	8	-1732.18	0.169832	0.340073	0.340073	0.169832	0.006721	0.008377	0.011785	0.031887	0.039576	0.024632	0.034655	0.187756
OG0011120	5	8	-597.237	0.208838	0.339659	0.339659	0.208838	1e-06	0.03628	1e-06	0.039572	3e-06	0.106814	3e-06	0.189487
OG0011864	5	8	-17967.2	0.231227	0.339423	0.339423	0.231227	0.007142	0.007629	0.009368	0.016189	0.030887	0.022476	0.0276	0.070013
OG0011468	5	8	-1048.9	0.32825	0.339395	0.339395	0.32825	0.005846	0.012288	0.004663	0.024712	0.017809	0.036205	0.01374	0.075284
OG0011634	5	8	-1939.23	0.196202	0.33927	0.33927	0.196202	0.007034	0.012547	0.009944	0.027483	0.035853	0.036983	0.029311	0.140073
OG0010145	5	8	-5421.29	0.178226	0.339199	0.339199	0.178226	0.008961	0.007554	0.008325	0.014334	0.050278	0.02227	0.024543	0.080428
OG0011234	5	8	-701.873	0.261202	0.338681	0.338681	0.261202	0.01404	0.036635	0.007798	0.021112	0.053752	0.108168	0.023024	0.080827
OG0010184	5	8	-882.771	0.385057	0.338601	0.338601	0.385057	0.024337	0.014744	0.030622	0.068168	0.063203	0.043543	0.090437	0.177034
OG0010790	5	8	-1194.41	0.267237	0.337992	0.337992	0.267237	1e-06	0.019336	1e-06	0.059276	3e-06	0.057209	3e-06	0.221811
OG0011632	5	8	-3319.63	0.129085	0.337973	0.337973	0.129085	0.006724	0.013707	0.017407	0.016305	0.052089	0.040556	0.051505	0.126312
OG0011576	5	8	-3343.02	0.174813	0.337812	0.337812	0.174813	0.007687	0.005971	0.013658	0.021588	0.043975	0.017674	0.040431	0.123491
OG0009891	5	8	-3241.81	0.186862	0.337634	0.337634	0.186862	0.003415	0.024935	0.002785	0.041344	0.018273	0.073852	0.008247	0.221253
OG0009614	5	8	-3253.13	0.311221	0.337298	0.337298	0.311221	0.007617	0.005878	0.010729	0.030198	0.024474	0.017426	0.03181	0.097032
OG0009908	5	8	-4103.31	0.195811	0.337193	0.337193	0.195811	0.002794	0.021073	0.002917	0.035196	0.014269	0.062496	0.008652	0.179744
OG0010899	5	8	-1630.52	0.152586	0.337155	0.337155	0.152586	0.006658	0.016691	0.010345	0.025123	0.043633	0.049506	0.030682	0.164649
OG0011387	5	8	-2495.52	0.199831	0.336945	0.336945	0.199831	0.013498	0.012469	0.013746	0.030514	0.067546	0.037006	0.040797	0.1527
OG0010510	5	8	-2120.91	0.298067	0.33678	0.33678	0.298067	0.005579	0.017041	0.007951	0.042503	0.018717	0.050599	0.023609	0.142597
OG0009753	5	8	-3504.39	0.197501	0.336372	0.336372	0.197501	0.007238	0.011009	0.01205	0.025496	0.036647	0.032729	0.035823	0.12909
OG0009704	5	8	-1826.11	0.17148	0.335609	0.335609	0.17148	0.004663	0.015141	0.008771	0.026813	0.027192	0.045115	0.026136	0.156365
OG0011892	5	8	-1515.62	0.296676	0.335558	0.335558	0.296676	0.022998	0.017019	0.016457	0.049479	0.07752	0.050719	0.049045	0.166778
OG0010836	5	8	-2843.06	0.134285	0.335526	0.335526	0.134285	0.003111	0.006134	0.005378	0.013998	0.023165	0.018281	0.016028	0.104239
OG0011459	5	8	-817.452	0.307248	0.335422	0.335422	0.307248	0.003418	0.024451	0.001626	0.069999	0.011126	0.072897	0.004847	0.227825
OG0010479	5	8	-2085.58	0.169652	0.334438	0.334438	0.169652	0.006141	0.008578	0.011408	0.018183	0.0362	0.02565	0.034112	0.107179
OG0011080	5	8	-626.581	0.271986	0.333672	0.333672	0.271986	1e-06	0.044223	1e-06	0.0785	3e-06	0.132533	3e-06	0.288616
OG0011082	5	8	-1085.98	0.0700882	0.333629	0.333629	0.0700882	0	0.130672	1e-06	0.026934	4e-06	0.391669	3e-06	0.384291
OG0011780	5	8	-899.525	0.26453	0.333497	0.333497	0.26453	0.008978	0.013017	0.007795	0.047824	0.03394	0.039032	0.023372	0.180788
OG0010012	5	8	-1667.53	0.148075	0.333474	0.333474	0.148075	0.006061	0.009113	0.008942	0.020354	0.040931	0.027327	0.026816	0.137461
OG0010663	5	8	-2179.31	0.244715	0.332139	0.332139	0.244715	0.008051	0.007767	0.009742	0.015042	0.032899	0.023386	0.029332	0.061469
OG0010723	5	8	-2501.33	0.185481	0.33144	0.33144	0.185481	0.004222	0.00942	0.004944	0.024571	0.022762	0.02842	0.014917	0.13247
OG0009573	5	8	-8659.31	0.346233	0.331399	0.331399	0.346233	0.008886	0.011436	0.009475	0.034894	0.025665	0.034507	0.028592	0.100782
OG0011502	5	8	-1711.19	0.242769	0.331088	0.331088	0.242769	1e-06	0.038462	1e-06	0.076773	3e-06	0.116169	3e-06	0.31624
OG0010645	5	8	-1737.27	0.40472	0.331061	0.331061	0.40472	0.030531	0.018503	0.012395	0.026035	0.075438	0.055889	0.037441	0.064329
OG0009338	5	8	-1775.05	0.295499	0.33029	0.33029	0.295499	0.005791	0.016234	0.008009	0.03317	0.019596	0.04915	0.024247	0.11225
OG0010516	5	8	-1209.32	0.239794	0.330259	0.330259	0.239794	0.006707	0.010334	0.03379	0.024022	0.02797	0.031291	0.102313	0.100176
OG0011048	5	8	-3381.22	0.110106	0.329834	0.329834	0.110106	0.003288	0.007588	0.007525	0.009394	0.029863	0.023007	0.022816	0.085314
OG0009792	5	8	-1486.88	0.203397	0.3298	0.3298	0.203397	0.001902	0.012814	0.006758	0.022849	0.009351	0.038855	0.020492	0.112336
OG0009222	5	8	-2911.7	0.315027	0.329582	0.329582	0.315027	0.003013	0.022782	0.001848	0.057699	0.009564	0.069125	0.005606	0.183157
OG0010118	5	8	-791.554	0.193153	0.329276	0.329276	0.193153	0.001428	0.024847	0.011111	0.040004	0.007394	0.075458	0.033745	0.20711
OG0011508	5	8	-2064.6	0.148327	0.329182	0.329182	0.148327	0.003884	0.045278	0.013603	0.014921	0.026187	0.137548	0.041324	0.100597
OG0009226	5	8	-2936.34	0.290406	0.329069	0.329069	0.290406	0.024852	0.019056	0.016623	0.060407	0.085575	0.057907	0.050514	0.208008
OG0009977	5	8	-2287.62	0.296398	0.329019	0.329019	0.296398	0.004619	0.016891	0.005144	0.043908	0.015585	0.051338	0.015633	0.148139
OG0010402	5	8	-1202.66	0.123008	0.328707	0.328707	0.123008	0.002016	0.043487	0.013931	0.014909	0.016389	0.132296	0.04238	0.121201
OG0011638	5	8	-3207.02	0.475704	0.328642	0.328642	0.475704	0.016328	0.010724	0.01717	0.103407	0.034324	0.03263	0.052244	0.217376
OG0011569	5	8	-827.862	0.241205	0.32858	0.32858	0.241205	0.038871	0.005702	0.011634	0.036527	0.161156	0.017353	0.035407	0.151434
OG0011006	5	8	-1228.27	0.204954	0.327768	0.327768	0.204954	1e-06	0.043757	1e-06	0.149077	3e-06	0.133499	3e-06	0.727371
OG0011156	5	8	-712.61	0.183818	0.327734	0.327734	0.183818	0.028861	0.018361	0.0218	0.060795	0.157007	0.056025	0.066517	0.330737
OG0010206	5	8	-1805.83	0.166902	0.327566	0.327566	0.166902	0.003486	0.012411	0.007863	0.02106	0.020887	0.037888	0.024003	0.126181
OG0010056	5	8	-2920.17	0.223466	0.327227	0.327227	0.223466	0.011251	0.015409	0.009968	0.033319	0.050348	0.047091	0.030461	0.149102
OG0011285	5	8	-4970.98	0.122809	0.327189	0.327189	0.122809	0.001924	0.005918	0.006467	0.013157	0.015666	0.018087	0.019767	0.10713
OG0009982	5	8	-1006.11	0.207828	0.327188	0.327188	0.207828	0.013723	0.00879	0.008364	0.017773	0.06603	0.026866	0.025563	0.085516
OG0011174	5	8	-1766.76	0.209044	0.327177	0.327177	0.209044	0.001085	0.017325	0.001611	0.038412	0.00519	0.052952	0.004924	0.18375
OG0009789	5	8	-2072.53	0.156878	0.326976	0.326976	0.156878	0.005466	0.01483	0.001902	0.014813	0.034841	0.045355	0.005816	0.094426
OG0010845	5	8	-6029.11	0.342006	0.326457	0.326457	0.342006	0.009604	0.009254	0.013299	0.04209	0.028082	0.028348	0.040738	0.123068
OG0009551	5	8	-3111.13	0.0589482	0.326295	0.326295	0.0589482	0.001596	0.024613	0.005105	0.008419	0.027067	0.075431	0.015644	0.142823
OG0011268	5	8	-590.226	0.0927648	0.326261	0.326261	0.0927648	0	0.015533	0.005785	0.011154	4e-06	0.047609	0.01773	0.120244
OG0009427	5	8	-764.773	0.158398	0.32602	0.32602	0.158398	0.00503	0.008595	0.008933	0.021976	0.031752	0.026363	0.027401	0.138736
OG0011464	5	8	-6289.25	0.100076	0.325905	0.325905	0.100076	0.001969	0.012994	0.003155	0.011252	0.019672	0.039871	0.009682	0.112439
OG0011368	5	8	-2476.69	0.224072	0.325543	0.325543	0.224072	0.01108	0.01104	0.013273	0.075581	0.049449	0.033912	0.04077	0.337308
OG0010491	5	8	-5948.97	0.17433	0.325394	0.325394	0.17433	0.007749	0.004521	0.00776	0.018032	0.044449	0.013893	0.023849	0.103434
OG0009484	5	8	-819.605	0.316238	0.325393	0.325393	0.316238	0.004886	0.025218	0.004878	0.044024	0.015449	0.0775	0.014992	0.139211
OG0010407	5	8	-1760.08	0.20575	0.325333	0.325333	0.20575	0.005409	0.014556	0.010337	0.024089	0.026291	0.044741	0.031775	0.117078
OG0010198	5	8	-1772.15	0.236644	0.32525	0.32525	0.236644	0.00535	0.038259	0.007628	0.032077	0.022607	0.117628	0.023454	0.135549
OG0010311	5	8	-11601.6	0.24802	0.325079	0.325079	0.24802	0.00651	0.007406	0.00866	0.025724	0.026249	0.022781	0.02664	0.103716
OG0011554	5	8	-775.092	0.410125	0.324482	0.324482	0.410125	0.005806	0.021997	0.00357	0.046593	0.014156	0.067793	0.011003	0.113606
OG0009842	5	8	-1622.41	0.250827	0.324421	0.324421	0.250827	0.012928	0.013034	0.013656	0.044384	0.051542	0.040175	0.042094	0.176951
OG0009538	5	8	-1515.63	0.213445	0.324372	0.324372	0.213445	0.002701	0.004927	0.004065	0.023755	0.012656	0.015188	0.012533	0.111294
OG0009198	5	8	-5185.47	0.408396	0.324353	0.324353	0.408396	0.001776	0.015798	0.002342	0.039951	0.004348	0.048707	0.007219	0.097825
OG0010505	5	8	-2093.17	0.130374	0.323996	0.323996	0.130374	0.00298	0.014463	0.010993	0.016239	0.02286	0.04464	0.033931	0.124561
OG0011014	5	8	-12000.6	0.185567	0.323601	0.323601	0.185567	0.006604	0.009975	0.00811	0.023699	0.035588	0.030826	0.025062	0.12771
OG0009944	5	8	-1925.97	0.2104	0.323266	0.323266	0.2104	0.00488	0.014592	0.011624	0.027416	0.023196	0.045138	0.035957	0.130306
OG0011166	5	8	-2269.23	0.058459	0.322333	0.322333	0.058459	0.001453	0.024074	0.005508	0.008479	0.024853	0.074687	0.017089	0.145034
OG0009419	5	8	-1429.15	0.266146	0.321513	0.321513	0.266146	0.007639	0.017453	0.00846	0.050367	0.028702	0.054282	0.026314	0.189245
OG0009496	5	8	-6338.53	0.397035	0.32127	0.32127	0.397035	0.009928	0.010129	0.007588	0.024801	0.025006	0.031527	0.023618	0.062464
OG0010536	5	8	-1348.12	0.278151	0.321259	0.321259	0.278151	0.002638	0.025703	0.001982	0.056809	0.009486	0.080006	0.006168	0.204238
OG0009492	5	8	-1752.22	0.267727	0.321168	0.321168	0.267727	1e-06	0.017979	1e-06	0.06475	3e-06	0.055982	3e-06	0.241852
OG0010575	5	8	-1026.46	0.0561974	0.32086	0.32086	0.0561974	0.000974	0.009009	0.00511	0.00897	0.017328	0.028077	0.015925	0.159623
OG0009306	5	8	-1959.09	0.136037	0.320124	0.320124	0.136037	0.009035	0.01922	0.017619	0.018836	0.066413	0.060038	0.055039	0.138465
OG0011089	5	8	-4006.21	0.353685	0.320076	0.320076	0.353685	0.008607	0.009496	0.006784	0.04204	0.024335	0.029668	0.021194	0.118863
OG0009300	5	8	-1348.43	0.421	0.319467	0.319467	0.421	0.009541	0.022336	0.007113	0.060231	0.022663	0.069915	0.022265	0.143066
OG0010293	5	8	-4045.06	0.363332	0.319408	0.319408	0.363332	0.00919	0.010152	0.008276	0.0513	0.025294	0.031784	0.025912	0.141192
OG0009732	5	8	-1380.89	0.306424	0.318986	0.318986	0.306424	1e-06	0.032778	1e-06	0.042692	3e-06	0.102758	3e-06	0.139325
OG0011565	5	8	-1707.55	0.292556	0.318224	0.318224	0.292556	1e-06	0.039507	1e-06	0.073284	3e-06	0.124149	3e-06	0.250497
OG0010759	5	8	-2254.99	0.254613	0.318116	0.318116	0.254613	0.005697	0.006909	0.011392	0.026804	0.022377	0.021718	0.035811	0.105272
OG0011505	5	8	-4633.04	0.189291	0.31797	0.31797	0.189291	0.003547	0.020454	0.003336	0.027865	0.018738	0.064326	0.010491	0.147209
OG0011732	5	8	-4539.25	0.245152	0.317312	0.317312	0.245152	0.01313	0.01053	0.018107	0.030316	0.05356	0.033184	0.057064	0.12366
OG0011649	5	8	-3398.77	0.248165	0.317289	0.317289	0.248165	1e-06	0.021045	1e-06	0.046206	3e-06	0.066327	3e-06	0.186189
OG0010823	5	8	-2168.37	0.148754	0.31667	0.31667	0.148754	0.012673	0.008569	0.031579	0.014627	0.085196	0.027061	0.099721	0.098331
OG0009295	5	8	-2796.82	0.0637297	0.316654	0.316654	0.0637297	0.002405	0.021053	0.007711	0.010894	0.037736	0.066487	0.024351	0.170937
OG0011093	5	8	-799.872	0.274778	0.316546	0.316546	0.274778	0.004108	0.023255	0.002973	0.041049	0.014951	0.073466	0.009392	0.149391
OG0011083	5	8	-2035.06	0.126815	0.316399	0.316399	0.126815	1e-06	0.047516	1e-06	0.025695	4e-06	0.150178	3e-06	0.202618
OG0009878	5	8	-702.54	0.0396914	0.316178	0.316178	0.0396914	0.000157	0.124373	0.009621	0.003286	0.003966	0.393363	0.030428	0.082784
OG0009646	5	8	-1211.3	0.0625576	0.315915	0.315915	0.0625576	0.001973	0.008744	0.005536	0.006561	0.031544	0.027678	0.017525	0.104887
OG0009549	5	8	-2003.09	0.515058	0.315775	0.315775	0.515058	0.010732	0.00739	0.009436	0.053619	0.020836	0.023402	0.029883	0.104103
OG0010370	5	8	-802.17	0.205616	0.315432	0.315432	0.205616	1e-06	0.036492	1e-06	0.158882	3e-06	0.11569	3e-06	0.772709
OG0011589	5	8	-1599.97	0.184869	0.315423	0.315423	0.184869	0.007277	0.008832	0.014835	0.022834	0.039361	0.028002	0.047031	0.123516
OG0010096	5	8	-1433.64	0.0543417	0.315237	0.315237	0.0543417	0.001241	0.013577	0.001409	0.006389	0.022832	0.043068	0.004469	0.117579
OG0011528	5	8	-1466.87	0.248624	0.315167	0.315167	0.248624	0.005919	0.010034	0.008289	0.031677	0.023808	0.031836	0.026301	0.127408
OG0010174	5	8	-1695.14	0.181766	0.315131	0.315131	0.181766	0.002469	0.016329	0.013964	0.033219	0.013584	0.051816	0.044311	0.182759
OG0009394	5	8	-791.438	0.327823	0.315086	0.315086	0.327823	0.027525	0.017373	0.021566	0.023006	0.083964	0.055139	0.068444	0.070179
OG0011267	5	8	-1817.04	0.0802366	0.314758	0.314758	0.0802366	0.008803	0.011237	0.013439	0.017435	0.109715	0.0357	0.042697	0.2173
OG0010785	5	8	-1541.49	0.385082	0.314712	0.314712	0.385082	0.049681	0.023754	0.020798	0.196198	0.129015	0.075479	0.066086	0.509498
OG0010984	5	8	-2584.1	0.166412	0.314656	0.314656	0.166412	0.006204	0.008107	0.010114	0.032968	0.037282	0.025766	0.032143	0.198113
OG0009464	5	8	-787.724	0.412296	0.314146	0.314146	0.412296	0.032148	0.024326	0.010709	0.089433	0.077974	0.077434	0.03409	0.216914
OG0009607	5	8	-3530.45	0.188329	0.314137	0.314137	0.188329	0.004161	0.010359	0.004017	0.029526	0.022092	0.032975	0.012788	0.156776
OG0009859	5	8	-1830.87	0.316364	0.314132	0.314132	0.316364	1e-06	0.037874	1e-06	0.103534	3e-06	0.120567	3e-06	0.327263
OG0010111	5	8	-4140.04	0.22246	0.313808	0.313808	0.22246	0.008293	0.011906	0.01058	0.029258	0.037277	0.037941	0.033714	0.131521
OG0009460	5	8	-1293.24	0.040969	0.31368	0.31368	0.040969	0.001466	0.004229	0.00677	0.005529	0.035789	0.013481	0.021581	0.134967
OG0011294	5	8	-1429.1	0.180463	0.313639	0.313639	0.180463	0.007571	0.017183	0.026513	0.022553	0.041951	0.054785	0.084532	0.124973
OG0010143	5	8	-1461.91	0.110838	0.31351	0.31351	0.110838	0.001678	0.019185	0.001645	0.026515	0.015141	0.061193	0.005246	0.239224
OG0009221	5	8	-1554.44	0.415201	0.31349	0.31349	0.415201	0.029023	0.021029	0.018146	0.065474	0.069902	0.067079	0.057884	0.157692
OG0009698	5	8	-4924.98	0.304878	0.313461	0.313461	0.304878	0.000256	0.021929	1e-06	0.072072	0.000839	0.069959	3e-06	0.236395
OG0009559	5	8	-3169.23	0.107099	0.313344	0.313344	0.107099	0.007597	0.009715	0.014386	0.025308	0.070932	0.031005	0.045911	0.236308
OG0009746	5	8	-1814.62	0.100327	0.313268	0.313268	0.100327	0.008754	0.018215	0.015076	0.016176	0.087257	0.058146	0.048125	0.161236
OG0011746	5	8	-1280.63	0.487319	0.313076	0.313076	0.487319	0.034319	0.017304	0.016327	0.048159	0.070424	0.05527	0.052151	0.098825
OG0010344	5	8	-1121.97	0.270441	0.312644	0.312644	0.270441	0.002172	0.027837	1e-06	0.081607	0.008033	0.089037	3e-06	0.301757
OG0009307	5	8	-3348.91	0.121344	0.31234	0.31234	0.121344	0.010991	0.021255	0.012839	0.054524	0.090574	0.068051	0.041107	0.449338
OG0011100	5	8	-1876.81	0.156883	0.312134	0.312134	0.156883	0.000454	0.025011	0.004037	0.034406	0.002892	0.080127	0.012935	0.219312
OG0011279	5	8	-4514.35	0.251525	0.31212	0.31212	0.251525	1e-06	0.020804	1e-06	0.048215	3e-06	0.066654	3e-06	0.191689
OG0011913	5	8	-1238.45	0.342621	0.312089	0.312089	0.342621	0.003929	0.013076	0.010178	0.046986	0.011468	0.041898	0.032614	0.137138
OG0009840	5	8	-1148.5	0.223102	0.311705	0.311705	0.223102	0.018772	0.01782	0.01432	0.040051	0.084141	0.057168	0.04594	0.179518
OG0010034	5	8	-2307.64	0.128609	0.311634	0.311634	0.128609	0.008841	0.015396	0.018285	0.023345	0.068747	0.049404	0.058673	0.181523
OG0009827	5	8	-4092.81	0.180258	0.311555	0.311555	0.180258	0.006999	0.006663	0.009127	0.016874	0.03883	0.021386	0.029294	0.093609
OG0009885	5	8	-4759.88	0.214439	0.311445	0.311445	0.214439	0.008658	0.012519	0.00949	0.028583	0.040377	0.040198	0.030472	0.133292
OG0011177	5	8	-3150.54	0.306765	0.311193	0.311193	0.306765	0.011314	0.00719	0.013782	0.047868	0.036881	0.023105	0.044286	0.156041
OG0010574	5	8	-1370.69	0.123599	0.31087	0.31087	0.123599	0.004163	0.104614	0.007177	0.021857	0.033685	0.33652	0.023087	0.176835
OG0010619	5	8	-1212.88	0.120569	0.310346	0.310346	0.120569	0.013138	0.016883	0.013852	0.026936	0.108967	0.054402	0.044635	0.223407
OG0009910	5	8	-1300.67	0.22592	0.310211	0.310211	0.22592	0.006656	0.011597	0.021479	0.031186	0.029462	0.037385	0.069239	0.138041
OG0010163	5	8	-1402.92	0.283367	0.310101	0.310101	0.283367	0.00095	0.068625	1e-06	0.04281	0.003352	0.221298	3e-06	0.151075
OG0010514	5	8	-1402.06	0.256764	0.3101	0.3101	0.256764	0.005161	0.009519	0.003078	0.027692	0.020102	0.030696	0.009925	0.107848
OG0009378	5	8	-1841.7	0.257758	0.309611	0.309611	0.257758	1e-06	0.017629	1e-06	0.064195	3e-06	0.056939	3e-06	0.249053
OG0011076	5	8	-3823.08	0.388646	0.309239	0.309239	0.388646	1e-06	0.031345	1e-06	0.12452	2e-06	0.101361	3e-06	0.320396
OG0011798	5	8	-1680.86	0.122638	0.308753	0.308753	0.122638	0.002749	0.014719	0.005066	0.017259	0.022415	0.047672	0.016408	0.140735
OG0010497	5	8	-893.493	0.312729	0.308226	0.308226	0.312729	0.012662	0.014825	0.014972	0.030256	0.04049	0.048099	0.048574	0.096747
OG0009219	5	8	-2320	0.192778	0.307959	0.307959	0.192778	0.016674	0.005656	0.017121	0.023922	0.086494	0.018365	0.055594	0.12409
OG0011544	5	8	-1834.91	0.308723	0.307947	0.307947	0.308723	1e-06	0.018665	0.003251	0.053351	3e-06	0.060612	0.010556	0.172811
OG0009664	5	8	-779.879	0.120038	0.30787	0.30787	0.120038	0.010647	0.015802	0.009509	0.019364	0.088695	0.051326	0.030888	0.161316
OG0011077	5	8	-2581.79	0.287807	0.307673	0.307673	0.287807	0.004998	0.01378	0.006107	0.04035	0.017367	0.044787	0.019848	0.140198
OG0009820	5	8	-2246.78	0.160309	0.307634	0.307634	0.160309	0.003769	0.013534	0.007699	0.019067	0.023508	0.043992	0.025028	0.118941
OG0009216	5	8	-2003.55	0.308375	0.306777	0.306777	0.308375	0.001274	0.032985	1e-06	0.07069	0.004133	0.107521	3e-06	0.229233
OG0009303	5	8	-6484.22	0.291007	0.306748	0.306748	0.291007	0.012462	0.013515	0.011719	0.049076	0.042823	0.044059	0.038203	0.168642
OG0009724	5	8	-2214.71	0.281827	0.306216	0.306216	0.281827	0.001035	0.025186	0.00398	0.072672	0.003673	0.082249	0.012998	0.25786
OG0010860	5	8	-770.747	0.0804508	0.306074	0.306074	0.0804508	0.00241	0.009488	0.009102	0.015661	0.029952	0.030999	0.029739	0.194662
OG0010618	5	8	-1950.91	0.148195	0.305829	0.305829	0.148195	0.006834	0.012963	0.005455	0.029969	0.046117	0.042387	0.017835	0.202226
OG0009505	5	8	-650.33	0.277814	0.305079	0.305079	0.277814	0.01831	0.008752	0.016034	0.048025	0.065906	0.028689	0.052558	0.172868
OG0011871	5	8	-3690.86	0.229957	0.304986	0.304986	0.229957	0.012187	0.021351	0.009626	0.03229	0.052996	0.070007	0.031561	0.140419
OG0011908	5	8	-1188	0.185532	0.304833	0.304833	0.185532	0.000804	0.029127	0.002295	0.041063	0.004335	0.095549	0.00753	0.221328
OG0009462	5	8	-2528.71	0.173377	0.304769	0.304769	0.173377	0.00036	0.026454	0.000557	0.043463	0.002079	0.086801	0.001827	0.250684
OG0011462	5	8	-2833.05	0.249658	0.304579	0.304579	0.249658	0.009691	0.020816	0.008201	0.024229	0.038818	0.068344	0.026925	0.097049
OG0009508	5	8	-431.426	0.364703	0.304545	0.304545	0.364703	0.003473	0.022848	0.009755	0.043407	0.009522	0.075023	0.032033	0.11902
OG0011559	5	8	-2686.05	0.192705	0.304075	0.304075	0.192705	0.00288	0.009801	0.011411	0.023522	0.014945	0.032231	0.037526	0.122061
OG0010998	5	8	-1133.79	0.23784	0.303992	0.303992	0.23784	0.016992	0.019861	0.022203	0.030674	0.071443	0.065333	0.073037	0.128971
OG0009628	5	8	-3292.23	0.22575	0.303836	0.303836	0.22575	0.004368	0.012004	0.004095	0.021966	0.01935	0.039507	0.013477	0.097304
OG0009260	5	8	-3036.14	0.153518	0.303237	0.303237	0.153518	0.00559	0.011018	0.007468	0.022848	0.03641	0.036334	0.024628	0.14883
OG0010238	5	8	-2243.8	0.336856	0.303099	0.303099	0.336856	0.009436	0.008186	0.003668	0.038378	0.028013	0.027009	0.012103	0.113929
OG0011885	5	8	-1772.47	0.128772	0.303024	0.303024	0.128772	0.002428	0.070029	0.006259	0.018207	0.018855	0.231099	0.020657	0.141392
OG0010153	5	8	-2820.3	0.182381	0.30299	0.30299	0.182381	0.003571	0.009927	0.00892	0.027983	0.01958	0.032762	0.029439	0.153431
OG0010831	5	8	-2063.05	0.202724	0.302896	0.302896	0.202724	0.010002	0.00807	0.013532	0.02965	0.049339	0.026643	0.044674	0.146259
OG0009791	5	8	-1421.47	0.283263	0.302514	0.302514	0.283263	1e-06	0.040658	1e-06	0.061031	3e-06	0.134401	3e-06	0.215457
OG0011909	5	8	-10080.9	0.194186	0.302507	0.302507	0.194186	0.005497	0.00739	0.007083	0.025216	0.028308	0.024429	0.023415	0.129855
OG0011295	5	8	-2022.61	0.241356	0.302208	0.302208	0.241356	0.005543	0.004308	0.006654	0.039058	0.022964	0.014254	0.022017	0.161826
OG0009344	5	8	-582.072	0.116277	0.302065	0.302065	0.116277	1e-06	0.012415	0.006163	0.026414	5e-06	0.041102	0.020402	0.227167
OG0010843	5	8	-2462.56	0.247562	0.301781	0.301781	0.247562	1e-06	0.026129	0.001452	0.047165	3e-06	0.086582	0.004812	0.190518
OG0009545	5	8	-875.568	0.206411	0.301765	0.301765	0.206411	1e-06	0.022898	1e-06	0.06349	3e-06	0.075882	3e-06	0.307592
OG0009514	5	8	-3782.28	0.123449	0.301372	0.301372	0.123449	0.006001	0.008877	0.011125	0.016532	0.048611	0.029454	0.036914	0.133918
OG0010657	5	8	-2633.06	0.0581623	0.301331	0.301331	0.0581623	0.003282	0.004816	0.005314	0.010675	0.056425	0.015982	0.017635	0.18353
OG0009279	5	8	-8595.23	0.267373	0.301197	0.301197	0.267373	0.011368	0.020498	0.011391	0.027592	0.042516	0.068054	0.037819	0.103198
OG0010087	5	8	-2058.32	0.265925	0.30096	0.30096	0.265925	0.00567	0.019388	0.001971	0.050483	0.021321	0.064419	0.006551	0.18984
OG0009890	5	8	-1542.39	0.0859308	0.300945	0.300945	0.0859308	0.00246	0.023744	0.002364	0.011926	0.028622	0.078899	0.007856	0.138786
OG0011255	5	8	-2504.83	0.250871	0.300637	0.300637	0.250871	0.004563	0.011315	0.002579	0.034283	0.01819	0.037636	0.00858	0.136656
OG0011160	5	8	-1340.55	0.112397	0.300484	0.300484	0.112397	0.009626	0.013088	0.017724	0.032223	0.085645	0.043556	0.058986	0.286686
OG0009254	5	8	-3490.14	0.165357	0.300176	0.300176	0.165357	0.007541	0.007744	0.007273	0.014576	0.045601	0.025797	0.02423	0.088148
OG0009785	5	8	-3137.59	0.241351	0.299923	0.299923	0.241351	0.013364	0.0117	0.023496	0.026576	0.05537	0.039011	0.078339	0.110113
OG0011411	5	8	-2735.52	0.0306605	0.299819	0.299819	0.0306605	0.000858	0.022187	0.003883	0.004676	0.027974	0.074	0.012952	0.152517
OG0010953	5	8	-4974.65	0.147985	0.299586	0.299586	0.147985	0.007417	0.010358	0.011682	0.024434	0.050119	0.034575	0.038993	0.165112
OG0010058	5	8	-1972.26	0.266609	0.299565	0.299565	0.266609	0.015764	0.023312	0.023767	0.03176	0.059126	0.077819	0.079338	0.119127
OG0011373	5	8	-1042.71	0.478054	0.299482	0.299482	0.478054	0.003162	0.036902	0.004869	0.082616	0.006615	0.123218	0.016258	0.172817
OG0010651	5	8	-1228.45	0.157855	0.29919	0.29919	0.157855	0.024351	0.007628	0.006484	0.031215	0.154261	0.025495	0.021672	0.197743
OG0010647	5	8	-901.102	0.209789	0.298563	0.298563	0.209789	0.000936	0.031865	0.00166	0.025852	0.004461	0.106729	0.005558	0.12323
OG0010926	5	8	-835.094	0.0343475	0.298464	0.298464	0.0343475	0.001411	0.00785	0.002848	0.006595	0.041086	0.0263	0.009542	0.192015
OG0009487	5	8	-7764.35	0.223541	0.298376	0.298376	0.223541	0.008177	0.005479	0.006692	0.028628	0.036581	0.018364	0.02243	0.128067
OG0009593	5	8	-832.276	0.114953	0.298153	0.298153	0.114953	0	0.025015	1e-06	0.034624	4e-06	0.083899	3e-06	0.301197
OG0009163	5	8	-2005.54	0.209503	0.298034	0.298034	0.209503	0.003727	0.010391	0.009207	0.022084	0.017789	0.034865	0.030894	0.105411
OG0010406	5	8	-968.34	0.130656	0.297963	0.297963	0.130656	0.004586	0.01012	0.00589	0.013481	0.0351	0.033964	0.019767	0.103181
OG0011245	5	8	-2953.82	0.118688	0.297096	0.297096	0.118688	0.004613	0.017812	0.007942	0.014075	0.038865	0.059953	0.026731	0.118588
OG0009418	5	8	-1626.62	0.225039	0.29701	0.29701	0.225039	0.004326	0.009053	0.009456	0.035537	0.019223	0.03048	0.031838	0.157916
OG0011400	5	8	-1604.18	0.228703	0.29696	0.29696	0.228703	0.011883	0.01944	0.007668	0.041806	0.051959	0.065462	0.025821	0.182798
OG0011646	5	8	-1706.32	0.213518	0.296811	0.296811	0.213518	0.011	0.018165	0.012527	0.031886	0.051518	0.061201	0.042205	0.149337
OG0011344	5	8	-1827.95	0.162941	0.29672	0.29672	0.162941	0.008294	0.014761	0.008579	0.028501	0.050905	0.049749	0.028914	0.174917
OG0011607	5	8	-729.555	0.218072	0.296483	0.296483	0.218072	0.013507	0.010501	0.018309	0.051924	0.06194	0.035419	0.061755	0.238103
OG0011227	5	8	-3406.54	0.204353	0.296379	0.296379	0.204353	0.001325	0.014874	0.002588	0.037679	0.006485	0.050184	0.008732	0.184383
OG0009225	5	8	-3014.51	0.23446	0.296148	0.296148	0.23446	0.000847	0.03026	1e-06	0.06221	0.003611	0.10218	3e-06	0.265333
OG0010999	5	8	-4508.5	0.310309	0.296066	0.296066	0.310309	0.008267	0.012545	0.007044	0.046388	0.02664	0.042371	0.023793	0.149491
OG0011389	5	8	-2343.42	0.21251	0.295939	0.295939	0.21251	0.004487	0.012269	0.008635	0.040544	0.021113	0.041459	0.029179	0.190788
OG0011734	5	8	-1955.48	0.283248	0.29588	0.29588	0.283248	0.005129	0.032239	0.007227	0.069679	0.018108	0.108959	0.024425	0.246001
OG0010964	5	8	-1111.8	0.118746	0.295826	0.295826	0.118746	0.006606	0.011825	0.014169	0.023221	0.055635	0.039973	0.047897	0.195555
OG0009482	5	8	-3095.7	0.491548	0.295705	0.295705	0.491548	0.010759	0.009096	0.008182	0.037734	0.021888	0.03076	0.027668	0.076766
OG0009417	5	8	-1025.83	0.16611	0.295397	0.295397	0.16611	0.009284	0.006027	0.016086	0.018227	0.055891	0.020403	0.054457	0.10973
OG0010421	5	8	-5702.41	0.159876	0.295383	0.295383	0.159876	0.007524	0.009697	0.013635	0.025225	0.04706	0.032828	0.046159	0.157782
OG0010474	5	8	-4105.61	0.158641	0.294899	0.294899	0.158641	0.005938	0.015795	0.005903	0.010115	0.037431	0.053559	0.020016	0.063763
OG0010031	5	8	-639.372	0.200677	0.29452	0.29452	0.200677	1e-06	0.038809	1e-06	0.12945	4e-06	0.131771	3e-06	0.645066
OG0011822	5	8	-5742.04	0.119245	0.294461	0.294461	0.119245	0.006501	0.012121	0.011088	0.029721	0.054514	0.041162	0.037656	0.249244
OG0009413	5	8	-774.466	0.173173	0.294384	0.294384	0.173173	1e-06	0.011472	0.004281	0.035545	3e-06	0.03897	0.014541	0.205259
OG0011445	5	8	-1752.1	0.292278	0.294298	0.294298	0.292278	0.006366	0.004416	0.010754	0.01891	0.021779	0.015006	0.036543	0.064699
OG0009201	5	8	-3312.65	0.191118	0.294033	0.294033	0.191118	0.009671	0.007691	0.01015	0.023871	0.0506	0.026155	0.034521	0.1249
OG0011176	5	8	-2994.99	0.0388732	0.29392	0.29392	0.0388732	0.001523	0.015472	0.002271	0.007265	0.039171	0.052641	0.007728	0.18688
OG0010776	5	8	-696.936	0.447769	0.293848	0.293848	0.447769	1e-06	0.027837	1e-06	0.127275	2e-06	0.094734	3e-06	0.284243
OG0010685	5	8	-1295.53	0.117964	0.293453	0.293453	0.117964	0.002965	0.031294	0.005771	0.019549	0.025133	0.106639	0.019667	0.165722
OG0010055	5	8	-2227.09	0.319971	0.293366	0.293366	0.319971	0.019994	0.007292	0.020624	0.090573	0.062486	0.024856	0.070303	0.283065
OG0011534	5	8	-1334.32	0.252517	0.293303	0.293303	0.252517	0.009698	0.008423	0.00445	0.029749	0.038405	0.028718	0.015173	0.117811
OG0009229	5	8	-2382.27	0.286943	0.293091	0.293091	0.286943	0.014198	0.015573	0.006998	0.030382	0.049479	0.053134	0.023876	0.105882
OG0009973	5	8	-2080.05	0.117852	0.293072	0.293072	0.117852	0.000976	0.011816	0.005082	0.023402	0.008282	0.040316	0.017341	0.198566
OG0011844	5	8	-2290.57	0.128842	0.292969	0.292969	0.128842	0.004672	0.010465	0.006805	0.024214	0.036264	0.035719	0.023227	0.187935
OG0009518	5	8	-1613.15	0.124464	0.292875	0.292875	0.124464	0.001469	0.01464	0.003962	0.020067	0.011801	0.049988	0.013529	0.161226
OG0011475	5	8	-720.762	0.327845	0.292586	0.292586	0.327845	1e-06	0.026347	1e-06	0.067172	3e-06	0.090049	3e-06	0.20489
OG0011355	5	8	-5256.18	0.179779	0.292337	0.292337	0.179779	0.013021	0.016734	0.019437	0.049624	0.072427	0.057242	0.066487	0.276027
OG0009473	5	8	-659.33	0.160153	0.292237	0.292237	0.160153	0.003611	0.006865	0.006745	0.015303	0.022547	0.023493	0.023081	0.095554
OG0011312	5	8	-1024.15	0.405597	0.291843	0.291843	0.405597	0.00969	0.006188	0.046204	0.041765	0.023892	0.021204	0.158317	0.102972
OG0010183	5	8	-938.805	0.39162	0.291624	0.291624	0.39162	1e-06	0.032041	1e-06	0.115673	2e-06	0.109872	2e-06	0.295371
OG0009671	5	8	-5078.5	0.272338	0.291556	0.291556	0.272338	0.011612	0.010787	0.010833	0.042234	0.042638	0.036999	0.037156	0.155078
OG0009352	5	8	-630.202	0.877121	0.291323	0.291323	0.877121	1e-06	0.021955	1e-06	0.113784	1e-06	0.075364	3e-06	0.129725
OG0010237	5	8	-1353.72	0.322016	0.291045	0.291045	0.322016	0.005815	0.005784	0.011185	0.048426	0.018057	0.019874	0.038431	0.150383
OG0011496	5	8	-5595.95	0.195718	0.290985	0.290985	0.195718	0.003933	0.018631	0.004543	0.023798	0.020096	0.064029	0.015613	0.121593
OG0009450	5	8	-3260.69	0.0792456	0.290716	0.290716	0.0792456	0.003536	0.018051	0.004492	0.01092	0.044619	0.06209	0.015453	0.137793
OG0009931	5	8	-2240.85	0.412935	0.290629	0.290629	0.412935	0.001163	0.011412	1e-06	0.043701	0.002817	0.039268	3e-06	0.105831
OG0009844	5	8	-4205.71	0.579442	0.289932	0.289932	0.579442	0.021488	0.013427	0.009096	0.06218	0.037085	0.04631	0.031371	0.10731
OG0011625	5	8	-2722.95	0.0478357	0.289187	0.289187	0.0478357	0.002068	0.007983	0.003274	0.005513	0.043235	0.027606	0.01132	0.115252
OG0010945	5	8	-1523.21	0.0715472	0.288929	0.288929	0.0715472	0	0.013969	0.00132	0.010224	4e-06	0.048347	0.004568	0.142896
OG0011659	5	8	-2581.09	0.590001	0.288909	0.288909	0.590001	0.016669	0.012503	0.013577	0.157546	0.028252	0.043277	0.046992	0.267026
OG0010726	5	8	-4123.46	0.230481	0.288865	0.288865	0.230481	0.007085	0.008103	0.00875	0.021599	0.030738	0.028051	0.03029	0.093712
OG0011742	5	8	-2119.57	0.0950002	0.28863	0.28863	0.0950002	0.001812	0.016347	0.002891	0.012422	0.01907	0.056637	0.010016	0.130753
OG0010454	5	8	-2313.98	0.302763	0.28859	0.28859	0.302763	0.010144	0.020156	0.009822	0.050969	0.033503	0.069842	0.034033	0.168347
OG0010415	5	8	-298.546	0.703564	0.28842	0.28842	0.703564	1e-06	0.016142	1e-06	0.084985	2e-06	0.055968	3e-06	0.120792
OG0010082	5	8	-1972.73	0.161724	0.288403	0.288403	0.161724	1e-06	0.031185	1e-06	0.063754	3e-06	0.108128	3e-06	0.394213
OG0009363	5	8	-1112.98	0.10619	0.288392	0.288392	0.10619	0.003996	0.067797	0.014278	0.006524	0.037631	0.235086	0.049507	0.061435
OG0010609	5	8	-1068.62	0.133484	0.288291	0.288291	0.133484	0.002635	0.030322	0.005344	0.013769	0.019744	0.105179	0.018535	0.103153
OG0011845	5	8	-2853.92	0.249755	0.287901	0.287901	0.249755	0.012196	0.013658	0.01243	0.03574	0.048831	0.047439	0.043176	0.1431
OG0009702	5	8	-1687.33	0.384955	0.287864	0.287864	0.384955	0.008044	0.016628	0.009882	0.036408	0.020897	0.057765	0.034328	0.094576
OG0010388	5	8	-3307.33	0.244533	0.28775	0.28775	0.244533	0.010259	0.010114	0.003156	0.039219	0.041955	0.03515	0.010968	0.160385
OG0011713	5	8	-1859.99	0.223621	0.287673	0.287673	0.223621	0.00675	0.017197	0.008148	0.040447	0.030186	0.059779	0.028324	0.180875
OG0010598	5	8	-3337.97	0.247514	0.28748	0.28748	0.247514	0.019176	0.012644	0.02502	0.092856	0.077475	0.043981	0.087031	0.375153
OG0010829	5	8	-3536.71	0.0596437	0.28741	0.28741	0.0596437	0.002575	0.025219	0.007466	0.007816	0.043167	0.087746	0.025978	0.131039
OG0010733	5	8	-3836.65	0.259982	0.287337	0.287337	0.259982	0.002662	0.021838	0.002462	0.034561	0.01024	0.076002	0.00857	0.132937
OG0011405	5	8	-1134.37	0.126649	0.287281	0.287281	0.126649	0.00076	0.010009	0.005687	0.016463	0.006	0.034842	0.019796	0.129987
OG0010361	5	8	-2181.97	0.257124	0.28728	0.28728	0.257124	0.010685	0.018519	0.01104	0.0381	0.041554	0.064464	0.038431	0.148176
OG0009276	5	8	-1031.29	0.164403	0.286929	0.286929	0.164403	0.013772	0.018027	0.02786	0.02874	0.083771	0.062827	0.097096	0.174812
OG0011708	5	8	-2427.68	0.365705	0.286801	0.286801	0.365705	0.008202	0.009145	0.004094	0.03065	0.022427	0.031885	0.014276	0.083811
OG0010457	5	8	-2383.42	0.241917	0.286792	0.286792	0.241917	0.008371	0.005109	0.010314	0.03035	0.034602	0.017813	0.035962	0.125455
OG0009572	5	8	-1812.62	0.106626	0.286125	0.286125	0.106626	0.007584	0.006908	0.008323	0.008546	0.071124	0.024144	0.029087	0.080154
OG0010484	5	8	-1027.46	0.20465	0.286121	0.286121	0.20465	1e-06	0.028136	1e-06	0.037773	3e-06	0.098337	3e-06	0.184572
OG0010900	5	8	-847.064	0.12308	0.28607	0.28607	0.12308	1e-06	0.018539	1e-06	0.029285	4e-06	0.064806	3e-06	0.237936
OG0010954	5	8	-1370.05	0.364171	0.285786	0.285786	0.364171	1e-06	0.019495	0.000856	0.063127	3e-06	0.068215	0.002994	0.173344
OG0009578	5	8	-4096.18	0.063591	0.285673	0.285673	0.063591	0.001063	0.009905	0.005894	0.008852	0.016713	0.034672	0.020631	0.139196
OG0010840	5	8	-1276.97	0.157855	0.28547	0.28547	0.157855	0.002427	0.007912	0.00804	0.019946	0.015373	0.027716	0.028164	0.126354
OG0010959	5	8	-1630.1	0.0463049	0.285351	0.285351	0.0463049	0.000656	0.021721	0.006749	0.006477	0.014162	0.07612	0.023653	0.139878
OG0010201	5	8	-3682.79	0.150981	0.285162	0.285162	0.150981	0.005051	0.008441	0.007249	0.027398	0.033452	0.029601	0.025422	0.181468
OG0010736	5	8	-1015.29	0.134901	0.284585	0.284585	0.134901	0.011177	0.047189	0.0139	0.035907	0.082853	0.165817	0.048843	0.266175
OG0011116	5	8	-3423.12	0.227694	0.28429	0.28429	0.227694	0.008675	0.007895	0.009368	0.029109	0.038098	0.027771	0.032954	0.127845
OG0011527	5	8	-589.291	0.131835	0.284244	0.284244	0.131835	0.004519	0.012557	0.027633	0.025253	0.034274	0.044175	0.097214	0.191552
OG0009267	5	8	-3496.56	0.219472	0.28417	0.28417	0.219472	0.012444	0.007661	0.010758	0.025749	0.056699	0.026958	0.037859	0.117321
OG0009867	5	8	-1791.31	0.24988	0.283798	0.283798	0.24988	0.008886	0.017213	0.013628	0.072127	0.035559	0.060653	0.048019	0.288645
OG0011311	5	8	-1362.8	0.401776	0.283709	0.283709	0.401776	0.057663	0.012645	0.009752	0.034609	0.14352	0.044569	0.034372	0.086141
OG0010742	5	8	-1011.22	0.163413	0.283361	0.283361	0.163413	1e-06	0.016317	1e-06	0.030162	4e-06	0.057584	3e-06	0.184573
OG0009148	5	8	-835.953	0.438007	0.283303	0.283303	0.438007	1e-06	0.04771	1e-06	0.161189	2e-06	0.168408	3e-06	0.368006
OG0009190	5	8	-817.357	0.289146	0.28288	0.28288	0.289146	0.024573	0.010751	0.011635	0.044426	0.084984	0.038005	0.041131	0.153646
OG0011584	5	8	-3009.78	0.173801	0.282564	0.282564	0.173801	0.005138	0.00844	0.007045	0.02438	0.029562	0.029868	0.024933	0.140278
OG0010008	5	8	-2108.74	0.208296	0.282435	0.282435	0.208296	0.009356	0.006278	0.017685	0.021468	0.044917	0.022229	0.062617	0.103067
OG0010976	5	8	-920.848	0.107806	0.282225	0.282225	0.107806	0.001161	0.010086	1e-06	0.012914	0.010773	0.035737	3e-06	0.119794
OG0010616	5	8	-1369.88	0.262765	0.281924	0.281924	0.262765	0.008196	0.011	0.022285	0.031824	0.031192	0.039017	0.079045	0.121113
OG0010250	5	8	-1643.64	0.25853	0.281781	0.281781	0.25853	0.015294	0.009158	0.018945	0.02742	0.059159	0.032501	0.067234	0.106059
OG0010554	5	8	-1484.89	0.0429201	0.281556	0.281556	0.0429201	0.001555	0.030732	0.00757	0.003984	0.036232	0.109152	0.026886	0.092826
OG0010875	5	8	-3306.82	0.180457	0.280798	0.280798	0.180457	0.002995	0.018964	0.002687	0.037489	0.016596	0.067537	0.009567	0.207746
OG0011012	5	8	-1594.87	0.279629	0.280757	0.280757	0.279629	1e-06	0.051176	1e-06	0.064105	3e-06	0.182278	3e-06	0.229252
OG0010229	5	8	-2345.13	0.246597	0.280687	0.280687	0.246597	0.00046	0.02423	0.000512	0.057557	0.001865	0.086324	0.001823	0.233403
OG0009869	5	8	-4739.03	0.214651	0.280598	0.280598	0.214651	0.008347	0.011668	0.012332	0.032583	0.038886	0.041584	0.04395	0.151794
OG0011369	5	8	-837.548	0.0790568	0.280183	0.280183	0.0790568	0	0.016921	0.003839	0.017937	4e-06	0.060394	0.013703	0.226891
OG0011781	5	8	-1560.23	0.201498	0.279613	0.279613	0.201498	0.000469	0.021417	0.002886	0.038712	0.002326	0.076595	0.01032	0.192122
OG0010016	5	8	-891.092	0.0445055	0.279513	0.279513	0.0445055	0.000682	0.053758	0.003539	0.004815	0.015331	0.192329	0.012663	0.108191
OG0010675	5	8	-2113.7	0.173329	0.279275	0.279275	0.173329	0.008327	0.01317	0.012214	0.025791	0.048039	0.047157	0.043735	0.148799
OG0009497	5	8	-2200.89	0.153849	0.278752	0.278752	0.153849	0.005735	0.014743	0.010215	0.020834	0.037278	0.052888	0.036646	0.135418
OG0009733	5	8	-6717.52	0.255049	0.278439	0.278439	0.255049	0.007156	0.008509	0.005558	0.016014	0.028059	0.030559	0.019961	0.062789
OG0011432	5	8	-1741.7	0.143365	0.27836	0.27836	0.143365	0.002061	0.046136	0.004489	0.023528	0.014377	0.165741	0.016127	0.164115
OG0010602	5	8	-3812.8	0.208928	0.27815	0.27815	0.208928	0.008399	0.01136	0.008043	0.023501	0.0402	0.040841	0.028918	0.112483
OG0009899	5	8	-3623.26	0.263494	0.277711	0.277711	0.263494	0.011954	0.012214	0.009418	0.030227	0.045367	0.043981	0.033912	0.114715
OG0011229	5	8	-1801.93	0.216576	0.277615	0.277615	0.216576	0.005389	0.010995	0.005137	0.026961	0.024882	0.039604	0.018504	0.124488
OG0010779	5	8	-5690.9	0.193548	0.27756	0.27756	0.193548	0.007238	0.009144	0.006503	0.021219	0.037395	0.032944	0.023431	0.109629
OG0010925	5	8	-6944.06	0.228582	0.277534	0.277534	0.228582	0.005368	0.008069	0.00762	0.02073	0.023484	0.029075	0.027455	0.090688
OG0011470	5	8	-4976.1	0.128759	0.277389	0.277389	0.128759	0.005893	0.008263	0.044946	0.014215	0.045767	0.02979	0.162032	0.110402
OG0010313	5	8	-4640.85	0.296653	0.277276	0.277276	0.296653	0.009001	0.006784	0.012361	0.024438	0.03034	0.024468	0.04458	0.082379
OG0011873	5	8	-1526.55	0.141114	0.276371	0.276371	0.141114	0.006337	0.01486	0.006519	0.014609	0.044909	0.053768	0.023586	0.103525
OG0009299	5	8	-1575.86	0.194728	0.27608	0.27608	0.194728	0.005424	0.009995	0.013141	0.059965	0.027854	0.036204	0.047598	0.307943
OG0010962	5	8	-1514.09	0.271214	0.275928	0.275928	0.271214	0.010318	0.014743	0.006531	0.029927	0.038044	0.053431	0.023669	0.110344
OG0010233	5	8	-693.447	0.420138	0.275847	0.275847	0.420138	0.007552	0.018541	1e-06	0.04157	0.017974	0.067214	3e-06	0.098944
OG0010905	5	8	-1645.13	0.0722751	0.275793	0.275793	0.0722751	0.000584	0.035084	0.004374	0.016414	0.008076	0.127212	0.015859	0.227103
OG0010724	5	8	-438.639	0.587618	0.275413	0.275413	0.587618	0.381919	0.021465	0.007587	0.016772	0.649945	0.077939	0.027548	0.028543
OG0011045	5	8	-1239.42	0.0825829	0.275275	0.275275	0.0825829	0.004817	0.071536	0.004014	0.013177	0.058326	0.259872	0.014582	0.159563
OG0011055	5	8	-1946.69	0.046638	0.275161	0.275161	0.046638	0.002934	0.005607	0.009358	0.008305	0.062917	0.020378	0.03401	0.178082
OG0010354	5	8	-2240.41	0.307447	0.274801	0.274801	0.307447	0.004449	0.010652	0.004545	0.039737	0.01447	0.038764	0.016538	0.129247
OG0011081	5	8	-2157.78	0.330938	0.27467	0.27467	0.330938	0.003984	0.06058	0.012163	0.03899	0.012039	0.220554	0.044283	0.117816
OG0010628	5	8	-6000.49	0.131334	0.274607	0.274607	0.131334	0.004789	0.008294	0.008252	0.015927	0.036465	0.030202	0.030051	0.121275
OG0009770	5	8	-1460.16	0.246196	0.274536	0.274536	0.246196	1e-06	0.021801	1e-06	0.072195	3e-06	0.07941	3e-06	0.293243
OG0010662	5	8	-1158.94	0.119672	0.274215	0.274215	0.119672	0.012927	0.016853	0.014118	0.021456	0.108024	0.061457	0.051484	0.179291
OG0009906	5	8	-2515.55	0.279746	0.273769	0.273769	0.279746	0.0048	0.012388	0.006876	0.02805	0.017159	0.045251	0.025117	0.100271
OG0011613	5	8	-1467.18	0.262712	0.273474	0.273474	0.262712	0.013915	0.017831	0.018699	0.0825	0.052968	0.065202	0.068377	0.314033
OG0011435	5	8	-3993.09	0.105948	0.273314	0.273314	0.105948	0.00184	0.018578	0.004086	0.014001	0.017371	0.067973	0.01495	0.132153
OG0009557	5	8	-4278.26	0.202483	0.272886	0.272886	0.202483	0.008658	0.012334	0.004644	0.026384	0.042758	0.0452	0.017019	0.130302
OG0009621	5	8	-1235.54	0.216953	0.272689	0.272689	0.216953	0.006206	0.015962	0.006715	0.033667	0.028605	0.058536	0.024624	0.155179
OG0011500	5	8	-1078.54	0.118963	0.272527	0.272527	0.118963	0.011186	0.013207	0.021687	0.034874	0.094026	0.04846	0.079579	0.293153
OG0010564	5	8	-1756.18	0.281739	0.272423	0.272423	0.281739	0.008145	0.01262	0.00478	0.035867	0.028911	0.046325	0.017544	0.127304
OG0009177	5	8	-7347.28	0.216171	0.272171	0.272171	0.216171	0.010817	0.007724	0.005331	0.030629	0.050037	0.028378	0.019586	0.141687
OG0011846	5	8	-2194.3	0.293717	0.271538	0.271538	0.293717	0.013631	0.02047	0.01071	0.075852	0.046407	0.075384	0.039443	0.258249
OG0010372	5	8	-1403.27	0.155413	0.271409	0.271409	0.155413	0.007629	0.042886	0.010777	0.014484	0.049088	0.158012	0.039707	0.093197
OG0011555	5	8	-747.51	0.262228	0.271308	0.271308	0.262228	0.012193	0.013298	0.027018	0.028121	0.046499	0.049013	0.099585	0.107238
OG0011573	5	8	-743.076	0.302123	0.271189	0.271189	0.302123	0.005179	0.003316	0.008336	0.052149	0.017142	0.012228	0.030739	0.172608
OG0011175	5	8	-1175.91	0.17983	0.271177	0.271177	0.17983	0.00545	0.008492	0.001935	0.016928	0.030307	0.031317	0.007134	0.094131
OG0010640	5	8	-1523.45	0.246506	0.270464	0.270464	0.246506	0.005122	0.038677	0.001299	0.059635	0.020778	0.143003	0.004804	0.241923
OG0010572	5	8	-3052.13	0.260871	0.270375	0.270375	0.260871	0.011105	0.011898	0.014991	0.047677	0.042568	0.044006	0.055447	0.182759
OG0009223	5	8	-1098.92	0.195839	0.270243	0.270243	0.195839	0.004801	0.004186	0.007279	0.022397	0.024516	0.015489	0.026936	0.114364
OG0010023	5	8	-2746.86	0.22733	0.269885	0.269885	0.22733	0.007791	0.009856	0.007078	0.047701	0.034271	0.036518	0.026228	0.20983
OG0011191	5	8	-1449.45	0.124384	0.269866	0.269866	0.124384	0.002811	0.014176	0.004047	0.01639	0.022599	0.052531	0.014996	0.131766
OG0009247	5	8	-4522.85	0.207075	0.269724	0.269724	0.207075	0.009976	0.011398	0.007824	0.028131	0.048174	0.042259	0.029009	0.135852
OG0010180	5	8	-4085.58	0.235976	0.269538	0.269538	0.235976	0.010577	0.009991	0.005417	0.01812	0.044824	0.037066	0.020098	0.076786
OG0009870	5	8	-2091.39	0.459052	0.26907	0.26907	0.459052	0.007018	0.009928	0.010589	0.069042	0.015287	0.036896	0.039355	0.1504
OG0011316	5	8	-2457.32	0.649337	0.268875	0.268875	0.649337	0.024843	0.013856	0.019345	0.095736	0.038258	0.051533	0.071946	0.147436
OG0011641	5	8	-1730.1	0.195668	0.268858	0.268858	0.195668	0.001962	0.007717	0.007261	0.041561	0.010025	0.028704	0.027006	0.212408
OG0010924	5	8	-1397.32	0.157027	0.268751	0.268751	0.157027	0.006551	0.007673	0.012302	0.034238	0.041716	0.028549	0.045776	0.218041
OG0010152	5	8	-1449.82	0.101803	0.268718	0.268718	0.101803	0.008844	0.009341	0.008644	0.019059	0.086874	0.03476	0.032167	0.187217
OG0009442	5	8	-737.588	0.0261967	0.268518	0.268518	0.0261967	0.000416	0.006518	0.002442	0.002009	0.015887	0.024274	0.009093	0.076707
OG0010683	5	8	-4523.07	0.244843	0.268516	0.268516	0.244843	0.013322	0.010693	0.022347	0.054298	0.05441	0.039822	0.083226	0.221765
OG0009705	5	8	-2410.74	0.0718965	0.268428	0.268428	0.0718965	0.003254	0.007222	0.003573	0.009939	0.04526	0.026907	0.013312	0.138241
OG0009823	5	8	-1069.95	0.179388	0.268166	0.268166	0.179388	1e-06	0.053626	1e-06	0.064932	3e-06	0.199974	3e-06	0.361963
OG0010409	5	8	-993.142	0.386573	0.268158	0.268158	0.386573	0.002375	0.016123	0.001522	0.059878	0.006144	0.060126	0.005677	0.154893
OG0010419	5	8	-946.993	0.410587	0.268036	0.268036	0.410587	0.003722	0.007814	0.003622	0.022499	0.009065	0.029151	0.013513	0.054798
OG0010511	5	8	-7990.27	0.169637	0.267646	0.267646	0.169637	0.004893	0.008961	0.010767	0.015036	0.028845	0.033479	0.040228	0.088634
OG0010975	5	8	-3706.97	0.085054	0.267603	0.267603	0.085054	0.002395	0.007184	0.003281	0.010546	0.028163	0.026845	0.012259	0.123995
OG0011691	5	8	-3086.12	0.152535	0.267461	0.267461	0.152535	0.01065	0.011004	0.020703	0.037168	0.069818	0.041143	0.077405	0.243668
OG0010273	5	8	-1664.21	0.210614	0.267227	0.267227	0.210614	0.006711	0.010796	0.007928	0.031443	0.031863	0.040399	0.029668	0.149291
OG0010969	5	8	-6527.87	0.172399	0.266939	0.266939	0.172399	0.007647	0.013611	0.005866	0.018469	0.044358	0.05099	0.021977	0.107132
OG0009629	5	8	-1128.76	0.0877922	0.266911	0.266911	0.0877922	0.01032	0.014806	0.015855	0.01718	0.117549	0.055472	0.059401	0.195688
OG0010633	5	8	-3198.98	0.112228	0.266787	0.266787	0.112228	0.002783	0.012436	0.005518	0.011606	0.024796	0.046614	0.020683	0.103414
OG0010607	5	8	-1857.77	0.212326	0.266674	0.266674	0.212326	0.017161	0.011112	0.021285	0.038684	0.080823	0.041668	0.079815	0.182189
OG0011707	5	8	-691.843	0.554796	0.266165	0.266165	0.554796	0.020212	0.021123	0.030992	0.06265	0.036431	0.079359	0.116438	0.112925
OG0009245	5	8	-1801.39	0.169186	0.266116	0.266116	0.169186	0.011268	0.013147	0.028683	0.045132	0.066603	0.049403	0.107783	0.26676
OG0009720	5	8	-2928.61	0.232117	0.266103	0.266103	0.232117	0.010606	0.014921	0.016766	0.027842	0.045691	0.056072	0.063007	0.119947
OG0010378	5	8	-1761.22	0.177299	0.265936	0.265936	0.177299	0.003279	0.009734	0.010322	0.056974	0.018494	0.036604	0.038812	0.321344
OG0009884	5	8	-1863.2	0.133065	0.265869	0.265869	0.133065	0.005438	0.008235	0.007023	0.020216	0.040864	0.030973	0.026414	0.151925
OG0011327	5	8	-1122.67	0.14501	0.265817	0.265817	0.14501	0.013448	0.011809	0.010184	0.014352	0.092739	0.044426	0.038313	0.098971
OG0009228	5	8	-3891.56	0.169788	0.265352	0.265352	0.169788	0.005325	0.008264	0.009221	0.024028	0.031362	0.031144	0.03475	0.141515
OG0010568	5	8	-2232.8	0.284582	0.265333	0.265333	0.284582	0.011244	0.012247	0.007023	0.044433	0.039509	0.046155	0.026468	0.156133
OG0010060	5	8	-1386.51	0.149956	0.265281	0.265281	0.149956	0.007518	0.010751	0.014435	0.014095	0.050132	0.040528	0.054413	0.093997
OG0011071	5	8	-1049.86	0.0860396	0.265267	0.265267	0.0860396	0	0.015412	1e-06	0.013179	4e-06	0.058101	3e-06	0.153178
OG0010355	5	8	-2213.59	0.198546	0.265252	0.265252	0.198546	0.005069	0.010858	0.004205	0.028076	0.025532	0.040934	0.015853	0.14141
OG0011198	5	8	-994.724	0.245599	0.265126	0.265126	0.245599	0.009988	0.027967	0.004256	0.047556	0.040666	0.105486	0.016054	0.193634
OG0011799	5	8	-3599.52	0.136485	0.264824	0.264824	0.136485	0.007269	0.010094	0.010865	0.013463	0.053256	0.038116	0.041027	0.098638
OG0009773	5	8	-902.528	0.102731	0.264753	0.264753	0.102731	0.001257	0.009891	0.002331	0.00606	0.012234	0.037358	0.008806	0.058989
OG0011764	5	8	-3926.61	0.184373	0.264268	0.264268	0.184373	0.011033	0.02022	0.008481	0.028041	0.059841	0.076514	0.032094	0.15209
OG0011291	5	8	-655.878	0.129951	0.264065	0.264065	0.129951	1e-06	0.016108	1e-06	0.012891	4e-06	0.061001	3e-06	0.099198
OG0011091	5	8	-1689.28	0.145977	0.264041	0.264041	0.145977	0.003592	0.006528	0.006217	0.02194	0.024606	0.024723	0.023545	0.150297
OG0010909	5	8	-4311.68	0.212756	0.263861	0.263861	0.212756	1e-06	0.020007	0.000733	0.031344	3e-06	0.075825	0.002777	0.147322
OG0009471	5	8	-3608.3	0.145129	0.263578	0.263578	0.145129	0.004315	0.010989	0.007875	0.024161	0.029729	0.041691	0.029875	0.16648
OG0011801	5	8	-2422.57	0.118427	0.263392	0.263392	0.118427	0.008796	0.015013	0.022327	0.018293	0.074271	0.057	0.084768	0.154464
OG0011308	5	8	-1119.1	0.269502	0.26312	0.26312	0.269502	0.009685	0.007066	0.014189	0.038281	0.035935	0.026853	0.053927	0.142043
OG0010488	5	8	-657.708	0.244243	0.263064	0.263064	0.244243	1e-06	0.017354	0.016238	0.077891	3e-06	0.065967	0.061726	0.318909
OG0010637	5	8	-3150.82	0.0548616	0.262871	0.262871	0.0548616	0.00175	0.00814	0.006541	0.006912	0.03189	0.030967	0.024881	0.125994
OG0010197	5	8	-3957.91	0.0552014	0.262845	0.262845	0.0552014	0.002377	0.007289	0.100178	0.007784	0.043062	0.02773	0.381129	0.141018
OG0009513	5	8	-1086.73	0.537553	0.262812	0.262812	0.537553	0.004079	0.025917	1e-06	0.050871	0.007588	0.098614	3e-06	0.094634
OG0010003	5	8	-1202.3	0.11927	0.262756	0.262756	0.11927	0.001904	0.025601	0.002096	0.025421	0.015966	0.097434	0.007975	0.213137
OG0011179	5	8	-2145.09	0.278285	0.262319	0.262319	0.278285	1e-06	0.012062	0.003956	0.042182	3e-06	0.045982	0.015083	0.151578
OG0011562	5	8	-1730.28	0.175221	0.26231	0.26231	0.175221	0.00506	0.012149	0.307797	0.018372	0.028878	0.046314	1.17341	0.104852
OG0010105	5	8	-3341.91	0.112271	0.262212	0.262212	0.112271	0.003022	0.008362	0.003183	0.010205	0.026921	0.03189	0.012139	0.090899
OG0011710	5	8	-760.938	0.237668	0.262105	0.262105	0.237668	1e-06	0.022659	1e-06	0.063774	3e-06	0.086451	3e-06	0.268332
OG0009971	5	8	-668.429	0.264976	0.261476	0.261476	0.264976	0.010778	0.021405	0.009419	0.065882	0.040676	0.081861	0.036024	0.248636
OG0010121	5	8	-2787.13	0.0878622	0.261416	0.261416	0.0878622	0.004097	0.009358	0.011864	0.015313	0.046635	0.035797	0.045385	0.174285
OG0010161	5	8	-2106.47	0.169586	0.260996	0.260996	0.169586	1e-06	0.020979	1e-06	0.041414	3e-06	0.080382	3e-06	0.244208
OG0011433	5	8	-4157.73	0.165574	0.260965	0.260965	0.165574	0.005872	0.007984	0.004891	0.01779	0.035463	0.030593	0.01874	0.107444
OG0009881	5	8	-4557.74	0.0574595	0.260884	0.260884	0.0574595	0.001578	0.020518	0.005297	0.005536	0.027466	0.078647	0.020302	0.096353
OG0011321	5	8	-2309.56	0.107028	0.260793	0.260793	0.107028	0.001523	0.008255	0.003432	0.012566	0.014231	0.031655	0.013161	0.117409
OG0010721	5	8	-1532.43	0.203335	0.260689	0.260689	0.203335	0.007551	0.007098	0.009551	0.02244	0.037137	0.027228	0.036638	0.11036
OG0011390	5	8	-1253.14	0.112207	0.260629	0.260629	0.112207	0.003032	0.035714	0.006009	0.015984	0.027023	0.137031	0.023056	0.142449
OG0010425	5	8	-640.004	0.366489	0.260468	0.260468	0.366489	1e-06	0.042221	1e-06	0.149746	2e-06	0.162098	3e-06	0.408595
OG0010030	5	8	-947.192	0.279917	0.260223	0.260223	0.279917	0.023511	0.015135	0.00706	0.041744	0.083994	0.058161	0.027129	0.14913
OG0010324	5	8	-858.809	0.341084	0.260102	0.260102	0.341084	0.01221	0.013172	0.003053	0.045507	0.035796	0.050642	0.011739	0.133417
OG0011795	5	8	-1370.76	0.189991	0.260025	0.260025	0.189991	0.001926	0.017137	0.000436	0.03405	0.010136	0.065906	0.001676	0.179219
OG0009205	5	8	-2507.36	0.202127	0.25973	0.25973	0.202127	0.039141	0.021302	0.011541	0.083177	0.193644	0.082014	0.044433	0.411505
OG0011332	5	8	-1640.32	0.325481	0.259526	0.259526	0.325481	0.00486	0.017398	0.007976	0.03138	0.014932	0.067038	0.030734	0.096411
OG0010731	5	8	-2879.12	0.189831	0.259382	0.259382	0.189831	0.004519	0.01235	0.010367	0.022566	0.023807	0.047613	0.039966	0.118873
OG0011180	5	8	-1064.29	0.20836	0.259169	0.259169	0.20836	0.00679	0.013941	0.008223	0.018048	0.032588	0.053791	0.031728	0.086617
OG0011151	5	8	-3378.68	0.293322	0.259079	0.259079	0.293322	0.010439	0.006293	0.008634	0.029597	0.03559	0.024292	0.033326	0.100902
OG0009162	5	8	-878.817	0.231352	0.259064	0.259064	0.231352	0.003332	0.013327	1e-06	0.024199	0.0144	0.051444	3e-06	0.104597
OG0010722	5	8	-2373.46	0.199165	0.258233	0.258233	0.199165	0.00371	0.030324	0.001301	0.076152	0.01863	0.117429	0.005037	0.382354
OG0010745	5	8	-1737.14	0.155453	0.258173	0.258173	0.155453	0.008577	0.032234	0.005858	0.044504	0.055172	0.124853	0.022689	0.286286
OG0010937	5	8	-4162.48	0.233921	0.258122	0.258122	0.233921	0.010604	0.014119	0.011405	0.042404	0.04533	0.054698	0.044185	0.181276
OG0010178	5	8	-3265.71	0.0980212	0.257753	0.257753	0.0980212	0.004869	0.007903	0.003396	0.011846	0.049669	0.030661	0.013177	0.120853
OG0009632	5	8	-5786.01	0.260054	0.257594	0.257594	0.260054	0.014245	0.007902	0.007898	0.033346	0.054775	0.030675	0.03066	0.128227
OG0010754	5	8	-2850.18	0.212614	0.257521	0.257521	0.212614	0.001124	0.027839	1e-06	0.059858	0.005287	0.108105	3e-06	0.281532
OG0009466	5	8	-1510.25	0.0599124	0.257409	0.257409	0.0599124	0.002564	0.011553	0.004607	0.012759	0.042802	0.044884	0.017896	0.212964
OG0009932	5	8	-1807.95	0.113405	0.257257	0.257257	0.113405	0.006514	0.010194	0.014779	0.023218	0.057443	0.039627	0.057448	0.204736
OG0010235	5	8	-1803.04	0.142466	0.257161	0.257161	0.142466	0.003203	0.006761	0.005829	0.014616	0.022486	0.026292	0.022668	0.102595
OG0011817	5	8	-1968.26	0.0906898	0.257136	0.257136	0.0906898	0.003465	0.018818	0.006064	0.007497	0.038202	0.073185	0.023584	0.082663
OG0011792	5	8	-1117.9	0.106057	0.256919	0.256919	0.106057	0.006404	0.013419	0.014097	0.01149	0.060386	0.052229	0.054871	0.108338
OG0011802	5	8	-1851	0.169342	0.256806	0.256806	0.169342	0.011117	0.006244	0.015253	0.026671	0.065646	0.024313	0.059394	0.157499
OG0011598	5	8	-2292.64	0.221748	0.2567	0.2567	0.221748	0.006948	0.004761	0.007681	0.028485	0.031333	0.018547	0.02992	0.128457
OG0009767	5	8	-1225.79	0.167129	0.256532	0.256532	0.167129	0.002062	0.018248	0.002008	0.043495	0.012338	0.071134	0.007829	0.260247
OG0010549	5	8	-2841.31	0.105574	0.256349	0.256349	0.105574	0.005626	0.019993	0.012436	0.015758	0.053293	0.077992	0.048511	0.149257
OG0011289	5	8	-1076.58	0.297011	0.255982	0.255982	0.297011	1e-06	0.045766	1e-06	0.196012	3e-06	0.178787	3e-06	0.659948
OG0010559	5	8	-2436.63	0.110763	0.255864	0.255864	0.110763	0.003296	0.006843	0.004378	0.013464	0.029756	0.026746	0.017111	0.121556
OG0010535	5	8	-4675.48	0.184758	0.255816	0.255816	0.184758	0.007217	0.009077	0.008368	0.023335	0.03906	0.035483	0.03271	0.126301
OG0009694	5	8	-4469.02	0.0865875	0.25581	0.25581	0.0865875	0.004084	0.00923	0.00698	0.009703	0.047163	0.036083	0.027286	0.112063
OG0009554	5	8	-3977.23	0.188113	0.255708	0.255708	0.188113	0.007502	0.006056	0.013319	0.019617	0.03988	0.023684	0.052086	0.104284
OG0011406	5	8	-9338.14	0.100515	0.255675	0.255675	0.100515	0.003116	0.002512	0.003085	0.008241	0.030997	0.009824	0.012066	0.081992
OG0010394	5	8	-629.697	0.151567	0.255307	0.255307	0.151567	1e-06	0.007747	0.00414	0.026905	3e-06	0.030342	0.016215	0.177512
OG0010677	5	8	-5389.43	0.154605	0.255123	0.255123	0.154605	0.003373	0.012307	0.011768	0.019158	0.02182	0.048239	0.046127	0.123915
OG0011208	5	8	-3183.81	0.162476	0.254799	0.254799	0.162476	0.002398	0.025735	0.003659	0.035748	0.014757	0.101003	0.01436	0.220021
OG0010052	5	8	-1220.6	0.178586	0.254533	0.254533	0.178586	0.007616	0.009577	0.00935	0.014458	0.042644	0.037625	0.036735	0.080956
OG0010004	5	8	-1217.16	0.113417	0.254463	0.254463	0.113417	0.00515	0.021834	0.0077	0.007946	0.045405	0.085805	0.030258	0.070056
OG0010553	5	8	-3163.54	0.262469	0.254253	0.254253	0.262469	0.012293	0.012102	0.004818	0.032493	0.046837	0.047598	0.018948	0.123797
OG0010186	5	8	-722.356	0.0866147	0.254172	0.254172	0.0866147	0.002183	0.046765	0.000251	0.01621	0.025207	0.18399	0.000989	0.187147
OG0010868	5	8	-2006.36	0.170787	0.2538	0.2538	0.170787	0.002043	0.006756	0.003436	0.017269	0.011963	0.026619	0.013537	0.101116
OG0011044	5	8	-2388.86	0.219488	0.253517	0.253517	0.219488	0.015211	0.015754	0.012698	0.043691	0.069303	0.06214	0.050087	0.199059
OG0009988	5	8	-1565.44	0.300573	0.253471	0.253471	0.300573	0.00712	0.016734	0.010393	0.056023	0.023689	0.066019	0.041004	0.186386
OG0011465	5	8	-4501.97	0.409878	0.253394	0.253394	0.409878	0.011185	0.007534	0.016304	0.061739	0.027289	0.029733	0.064343	0.150629
OG0009778	5	8	-4333.51	0.307892	0.25338	0.25338	0.307892	0.008096	0.010835	0.004074	0.0319	0.026294	0.042762	0.016078	0.103607
OG0010169	5	8	-4295.68	0.230682	0.25325	0.25325	0.230682	0.01248	0.010181	0.008375	0.027174	0.0541	0.0402	0.03307	0.117798
OG0011714	5	8	-1796.61	0.220104	0.253046	0.253046	0.220104	1e-06	0.015928	1e-06	0.060922	3e-06	0.062947	3e-06	0.276789
OG0010866	5	8	-1149.23	0.387807	0.25302	0.25302	0.387807	0.023775	0.015901	0.015422	0.105451	0.061307	0.062846	0.060952	0.271915
OG0011434	5	8	-1360.57	0.612457	0.252392	0.252392	0.612457	1e-06	0.032264	1e-06	0.144604	2e-06	0.127832	2e-06	0.236105
OG0011766	5	8	-1170.28	0.0001	0.252292	0.252292	0.0001	2e-06	0.004931	0.003362	2.7e-05	0.022048	0.019545	0.013326	0.269666
OG0011804	5	8	-10505.4	0.180368	0.252233	0.252233	0.180368	0.006121	0.010719	0.005757	0.019379	0.033938	0.042497	0.022822	0.10744
OG0011727	5	8	-1786.55	0.174995	0.252182	0.252182	0.174995	0.000574	0.029528	0.000708	0.06406	0.003278	0.117092	0.002808	0.366068
OG0010682	5	8	-1250.56	0.133921	0.252157	0.252157	0.133921	0.00048	0.018689	1e-06	0.033556	0.003585	0.074116	3e-06	0.250568
OG0009737	5	8	-1123.08	0.0962221	0.252112	0.252112	0.0962221	0.002061	0.009156	0.010623	0.013962	0.021417	0.036319	0.042138	0.1451
OG0009196	5	8	-4544.59	0.257048	0.25175	0.25175	0.257048	0.012409	0.004746	0.010413	0.035827	0.048276	0.01885	0.041361	0.13938
OG0011186	5	8	-2959.36	0.132728	0.251625	0.251625	0.132728	0.007726	0.005741	0.004868	0.019913	0.05821	0.022816	0.019346	0.150032
OG0011086	5	8	-2462.81	0.257571	0.251383	0.251383	0.257571	0.006701	0.006808	0.00856	0.04528	0.026018	0.027081	0.034053	0.175796
OG0009686	5	8	-851.21	0.176896	0.251306	0.251306	0.176896	0.010632	0.01348	0.005053	0.040259	0.060104	0.05364	0.020107	0.227587
OG0011553	5	8	-1711.46	0.24478	0.251056	0.251056	0.24478	0.009164	0.005063	0.005132	0.033767	0.037438	0.020167	0.020443	0.137947
OG0011509	5	8	-1784.62	0.217384	0.250843	0.250843	0.217384	1e-06	0.029191	1e-06	0.051014	3e-06	0.116371	3e-06	0.234675
OG0010336	5	8	-3357.47	0.193944	0.25049	0.25049	0.193944	0.014077	0.007476	0.004827	0.019836	0.072581	0.029844	0.019269	0.102275
OG0009361	5	8	-2509.94	0.244652	0.250435	0.250435	0.244652	0.007737	0.006367	0.006812	0.019933	0.031625	0.025425	0.027199	0.081476
OG0009603	5	8	-5894.71	0.0878209	0.25021	0.25021	0.0878209	0.002493	0.003884	0.004441	0.009688	0.02839	0.015521	0.01775	0.110318
OG0011626	5	8	-5449	0.170924	0.249992	0.249992	0.170924	0.010289	0.017598	0.014555	0.041905	0.060199	0.070392	0.058224	0.245165
OG0009929	5	8	-984.917	0.100907	0.249707	0.249707	0.100907	0.001072	0.006316	0.004451	0.009222	0.01062	0.025292	0.017826	0.09139
OG0011743	5	8	-5423.84	0.107181	0.249641	0.249641	0.107181	0.002883	0.011615	0.004587	0.013645	0.026894	0.046526	0.018374	0.127308
OG0011328	5	8	-1709.92	0.319542	0.249629	0.249629	0.319542	0.003567	0.012772	0.002545	0.032336	0.011162	0.051165	0.010194	0.101194
OG0009822	5	8	-2103.87	0.0972654	0.249522	0.249522	0.0972654	0.008234	0.007709	0.0087	0.010103	0.084658	0.030896	0.034866	0.103867
OG0009909	5	8	-1042.15	0.0758182	0.249354	0.249354	0.0758182	0.00419	0.015466	0.01489	0.013696	0.055259	0.062024	0.059715	0.180638
OG0010300	5	8	-1030.17	0.320386	0.24914	0.24914	0.320386	0.022856	0.019544	0.017124	0.062764	0.071337	0.078447	0.068731	0.195901
OG0010097	5	8	-2213.73	0.255829	0.248964	0.248964	0.255829	0.025316	0.021247	0.015166	0.03993	0.098955	0.085342	0.060915	0.156082
OG0009550	5	8	-1489.02	0.205612	0.248745	0.248745	0.205612	0.001316	0.016714	0.003185	0.02721	0.006398	0.067193	0.012806	0.132336
OG0011826	5	8	-2263.57	0.304569	0.248632	0.248632	0.304569	0.010841	0.022028	0.008647	0.037768	0.035594	0.088598	0.034778	0.124006
OG0010777	5	8	-2700.42	0.119794	0.248586	0.248586	0.119794	0.003638	0.011463	0.006222	0.041436	0.030371	0.046114	0.02503	0.345891
OG0009371	5	8	-2861.6	0.186843	0.248217	0.248217	0.186843	0.002374	0.02604	0.001273	0.047748	0.012705	0.104907	0.005127	0.255553
OG0011882	5	8	-1875.39	0.0674697	0.248113	0.248113	0.0674697	0.000414	0.013329	1e-06	0.011808	0.006131	0.053723	3e-06	0.175006
OG0010938	5	8	-1449.54	0.246619	0.247993	0.247993	0.246619	0.001181	0.014673	0.00116	0.053263	0.00479	0.059167	0.00468	0.215973
OG0010765	5	8	-3504.15	0.121508	0.247885	0.247885	0.121508	0.017336	0.025703	0.009836	0.05929	0.142677	0.10369	0.039679	0.487951
OG0011070	5	8	-3930.49	0.160428	0.247783	0.247783	0.160428	0.000356	0.012181	0.000867	0.025161	0.00222	0.049159	0.003497	0.156838
OG0011429	5	8	-2205.81	0.0855703	0.247678	0.247678	0.0855703	0.000912	0.008413	0.003972	0.013722	0.010663	0.033969	0.016037	0.160356
OG0010862	5	8	-559.754	0.369251	0.247651	0.247651	0.369251	1e-06	0.016543	1e-06	0.071585	3e-06	0.066798	3e-06	0.193866
OG0009150	5	8	-2508.11	0.199751	0.247494	0.247494	0.199751	0.002521	0.009704	0.005503	0.030575	0.01262	0.039209	0.022234	0.153067
OG0011381	5	8	-3961.27	0.156898	0.247318	0.247318	0.156898	0.001651	0.015801	0.000676	0.028554	0.010524	0.063891	0.002734	0.181988
OG0011567	5	8	-1635.06	0.247085	0.247065	0.247065	0.247085	0.002608	0.025136	0.003522	0.052147	0.010556	0.101739	0.014257	0.211047
OG0009411	5	8	-7801.02	0.234075	0.246849	0.246849	0.234075	0.009648	0.007705	0.010161	0.021283	0.04122	0.031213	0.041161	0.090923
OG0011001	5	8	-1094.24	0.262273	0.246715	0.246715	0.262273	0.005076	0.00489	0.001616	0.01942	0.019355	0.01982	0.006551	0.074044
OG0009326	5	8	-1842.99	0.301911	0.2467	0.2467	0.301911	0.009812	0.004027	0.012314	0.092129	0.032498	0.016322	0.049915	0.305153
OG0010581	5	8	-397.918	0.128634	0.246689	0.246689	0.128634	1e-06	0.025388	1e-06	0.058332	4e-06	0.102915	3e-06	0.453477
OG0010960	5	8	-3185.52	0.223729	0.246368	0.246368	0.223729	0.005093	0.006237	0.005319	0.02271	0.022762	0.025315	0.021589	0.101507
OG0009249	5	8	-1758.02	0.156133	0.245896	0.245896	0.156133	0.006153	0.01091	0.010791	0.021883	0.039409	0.044369	0.043884	0.140154
OG0009968	5	8	-10394.6	0.308439	0.24588	0.24588	0.308439	0.007266	0.005724	0.004453	0.026301	0.023557	0.023282	0.018109	0.085272
OG0011895	5	8	-734.116	0.257025	0.245653	0.245653	0.257025	0.005211	0.00323	0.013154	0.018491	0.020274	0.013147	0.053546	0.071943
OG0011228	5	8	-2173.68	0.134997	0.245344	0.245344	0.134997	0.00837	0.010132	0.006527	0.019903	0.062002	0.041297	0.026605	0.147434
OG0009626	5	8	-3007.29	0.0703362	0.245252	0.245252	0.0703362	0.0041	0.026814	0.007934	0.010079	0.058285	0.109331	0.032349	0.143296
OG0011738	5	8	-3183.43	0.0712194	0.245132	0.245132	0.0712194	0.00161	0.004055	0.006905	0.005315	0.022602	0.016542	0.028167	0.074626
OG0011202	5	8	-2586.04	0.199142	0.244907	0.244907	0.199142	0.01298	0.014273	0.011867	0.069695	0.065179	0.05828	0.048457	0.349977
OG0010414	5	8	-3867.71	0.240872	0.24473	0.24473	0.240872	0.016343	0.011236	0.005127	0.03299	0.067851	0.045911	0.02095	0.136959
OG0011125	5	8	-1677.21	0.205425	0.244673	0.244673	0.205425	0.00065	0.014156	0.007147	0.023136	0.003162	0.057858	0.02921	0.112624
OG0011265	5	8	-987.901	0.0967302	0.244164	0.244164	0.0967302	0.007196	0.008235	0.01326	0.025264	0.074396	0.033729	0.054308	0.261177
OG0009356	5	8	-1821.06	0.240827	0.243616	0.243616	0.240827	1e-06	0.009788	0.000625	0.038493	3e-06	0.040178	0.002566	0.159835
OG0011112	5	8	-3013.88	0.301941	0.243317	0.243317	0.301941	0.006675	0.013327	0.00159	0.044261	0.022109	0.054772	0.006534	0.146589
OG0011596	5	8	-2716.6	0.213196	0.243317	0.243317	0.213196	0.001531	0.008522	0.002926	0.056862	0.007182	0.035023	0.012027	0.266711
OG0011121	5	8	-3559.99	0.133188	0.243232	0.243232	0.133188	0.004143	0.006769	0.004113	0.015053	0.031108	0.02783	0.016911	0.113018
OG0010802	5	8	-3574.44	0.276653	0.243221	0.243221	0.276653	0.007606	0.011211	0.008748	0.023165	0.027494	0.046093	0.035969	0.083732
OG0010410	5	8	-1728.78	0.118045	0.242392	0.242392	0.118045	0.027311	0.018873	0.027733	0.065807	0.231362	0.077863	0.114413	0.557469
OG0009622	5	8	-2175.62	0.203642	0.241869	0.241869	0.203642	0.011372	0.020163	0.007665	0.044864	0.055842	0.083364	0.031691	0.220309
OG0011133	5	8	-2598.09	0.106467	0.241619	0.241619	0.106467	0.002311	0.014907	0.006482	0.016399	0.021707	0.061697	0.026827	0.154029
OG0010026	5	8	-7030.25	0.0825075	0.241128	0.241128	0.0825075	0.002551	0.005061	0.006927	0.008475	0.030918	0.020989	0.028727	0.102712
OG0009525	5	8	-3480.62	0.235803	0.241046	0.241046	0.235803	0.010757	0.007107	0.007384	0.02737	0.045617	0.029483	0.030633	0.116073
OG0011452	5	8	-1379.83	0.0912263	0.240957	0.240957	0.0912263	0.005228	0.005294	0.013715	0.01156	0.057313	0.021971	0.056917	0.126713
OG0010119	5	8	-1643.54	0.180291	0.240685	0.240685	0.180291	0.011197	0.017289	0.008829	0.01579	0.062107	0.071832	0.036685	0.087582
OG0010270	5	8	-721.439	0.125745	0.240359	0.240359	0.125745	0.007994	0.058553	0.00715	0.086664	0.063572	0.243606	0.029747	0.689208
OG0010481	5	8	-976.241	0.127066	0.240235	0.240235	0.127066	1e-06	0.023827	1e-06	0.053876	5e-06	0.09918	4e-06	0.424003
OG0009348	5	8	-1898.03	0.110289	0.239966	0.239966	0.110289	0.00146	0.017645	0.006674	0.015166	0.013234	0.073532	0.027813	0.137516
OG0010974	5	8	-973.674	0.0001	0.239642	0.239642	0.0001	1e-06	0.036326	1e-06	1.8e-05	0.007074	0.151584	3e-06	0.177121
OG0009446	5	8	-3371.42	0.112552	0.239563	0.239563	0.112552	0.001516	0.013402	0.004396	0.01335	0.013466	0.055945	0.01835	0.118616
OG0009290	5	8	-772.117	0.434907	0.239399	0.239399	0.434907	0.040932	0.014939	0.034622	0.162807	0.094117	0.062401	0.144619	0.374349
OG0009880	5	8	-8643.69	0.180206	0.239321	0.239321	0.180206	0.004978	0.007628	0.007596	0.019265	0.027624	0.031875	0.031741	0.106904
OG0010806	5	8	-1090.35	0.192432	0.239315	0.239315	0.192432	0.010593	0.007527	0.011414	0.02963	0.055049	0.031454	0.047694	0.153978
OG0009310	5	8	-1117.06	0.131838	0.239288	0.239288	0.131838	0.012948	0.00718	0.020146	0.055884	0.098209	0.030007	0.084191	0.423886
OG0009708	5	8	-1348.27	0.223556	0.239188	0.239188	0.223556	0.001859	0.01408	0.000823	0.026157	0.008316	0.058866	0.003441	0.117005
OG0009833	5	8	-2504.75	0.119608	0.239128	0.239128	0.119608	0.007542	0.011176	0.017145	0.023224	0.063054	0.046738	0.0717	0.194168
OG0011633	5	8	-2026.65	0.226083	0.239097	0.239097	0.226083	0.007876	0.016817	0.003846	0.037047	0.034838	0.070334	0.016085	0.163866
OG0010437	5	8	-1919.38	0.35012	0.238903	0.238903	0.35012	0.00574	0.004973	0.005463	0.020143	0.016395	0.020816	0.022868	0.057531
OG0010827	5	8	-2305.46	0.200428	0.238225	0.238225	0.200428	0.000836	0.029054	0.000438	0.049028	0.00417	0.121962	0.00184	0.244618
OG0011345	5	8	-1398.69	0.417418	0.238185	0.238185	0.417418	0.032589	0.010405	0.013544	0.137533	0.078072	0.043685	0.056865	0.329485
OG0009211	5	8	-3293.2	0.102542	0.238078	0.238078	0.102542	0.004365	0.012261	0.005946	0.012427	0.042564	0.051502	0.024973	0.121193
OG0010508	5	8	-2937.54	0.065893	0.237621	0.237621	0.065893	0.002028	0.00872	0.008469	0.008009	0.030783	0.036699	0.035639	0.121552
OG0011004	5	8	-2725.74	0.132123	0.237581	0.237581	0.132123	0.018853	0.013089	0.018265	0.049891	0.142693	0.055093	0.076878	0.377614
OG0009812	5	8	-2227.12	0.178354	0.237574	0.237574	0.178354	0.011045	0.005409	0.012262	0.029296	0.061929	0.022769	0.051615	0.164258
OG0010993	5	8	-765.479	0.129792	0.237355	0.237355	0.129792	0.006848	0.007598	0.006366	0.01124	0.052761	0.032011	0.02682	0.086603
OG0011703	5	8	-1103.03	0.279872	0.236629	0.236629	0.279872	0.002237	0.015428	0.003832	0.053397	0.007994	0.065198	0.016195	0.190792
OG0009912	5	8	-1231.42	0.263158	0.236266	0.236266	0.263158	0.019425	0.016994	0.022369	0.050054	0.073816	0.071927	0.094676	0.190205
OG0009297	5	8	-3748.65	0.303575	0.23597	0.23597	0.303575	0.000319	0.014551	1e-06	0.065488	0.001052	0.061666	3e-06	0.215724
OG0010458	5	8	-1713.6	0.370182	0.235962	0.235962	0.370182	0.01155	0.009581	0.006615	0.074306	0.031202	0.040603	0.028036	0.200727
OG0011063	5	8	-1414.6	0.0855177	0.235784	0.235784	0.0855177	0.003292	0.006798	0.002155	0.004653	0.038496	0.028833	0.009139	0.054413
OG0010416	5	8	-3498.81	0.225404	0.235632	0.235632	0.225404	0.006494	0.005488	0.00623	0.02396	0.02881	0.023291	0.026439	0.106298
OG0011869	5	8	-2197.55	0.133698	0.23526	0.23526	0.133698	0.001644	0.020158	0.000501	0.036088	0.012295	0.085683	0.00213	0.26992
OG0009312	5	8	-1121.69	0.0880797	0.235248	0.235248	0.0880797	0.003683	0.006295	0.012155	0.022334	0.041811	0.026757	0.051669	0.253565
OG0011891	5	8	-3811.65	0.106665	0.234753	0.234753	0.106665	0.003634	0.006973	0.005317	0.014426	0.034073	0.029702	0.02265	0.13525
OG0009171	5	8	-3374.72	0.171479	0.234745	0.234745	0.171479	0.00135	0.011241	0.000622	0.025705	0.007872	0.047888	0.002648	0.149905
OG0011886	5	8	-1140.77	0.400609	0.234514	0.234514	0.400609	0.015706	0.009717	0.013932	0.14769	0.039206	0.041434	0.059406	0.368662
OG0009282	5	8	-3285.53	0.21337	0.234482	0.234482	0.21337	0.010135	0.015913	0.005788	0.028998	0.047501	0.067866	0.024685	0.135903
OG0011094	5	8	-3638.44	0.150105	0.23428	0.23428	0.150105	0.009481	0.00904	0.013965	0.02994	0.063159	0.038585	0.059607	0.199461
OG0009240	5	8	-1967.14	0.283277	0.234141	0.234141	0.283277	0.009975	0.011048	0.004634	0.040915	0.035211	0.047186	0.019791	0.144434
OG0010835	5	8	-1120.48	0.156497	0.234078	0.234078	0.156497	1e-06	0.03525	1e-06	0.050362	4e-06	0.150592	3e-06	0.321812
OG0011550	5	8	-1485.56	0.232945	0.233986	0.233986	0.232945	0.010317	0.010898	0.013976	0.052017	0.04429	0.046576	0.059728	0.223301
OG0011021	5	8	-2932.23	0.189654	0.233921	0.233921	0.189654	0.004685	0.006378	0.00291	0.022191	0.024703	0.027268	0.012439	0.117009
OG0009420	5	8	-364.839	0.463494	0.233906	0.233906	0.463494	0.012546	0.022526	0.010439	0.033142	0.027068	0.096304	0.044631	0.071505
OG0010980	5	8	-963.482	0.202776	0.233749	0.233749	0.202776	1e-06	0.015852	1e-06	0.031789	3e-06	0.067816	3e-06	0.15677
OG0010193	5	8	-1412.86	0.198741	0.233628	0.233628	0.198741	0.00139	0.020727	0.001863	0.031984	0.006996	0.088719	0.007975	0.160933
OG0010447	5	8	-613.172	0.0598837	0.233329	0.233329	0.0598837	0.002114	0.011278	0.007081	0.008897	0.035303	0.048334	0.030347	0.148564
OG0010114	5	8	-1793.65	0.212126	0.233304	0.233304	0.212126	0.007175	0.006196	0.001461	0.023569	0.033824	0.026559	0.006263	0.111111
OG0010513	5	8	-1910.66	0.119286	0.233032	0.233032	0.119286	0.001935	0.011933	0.004791	0.022519	0.01622	0.051207	0.020558	0.188778
OG0009329	5	8	-3830.99	0.194952	0.232894	0.232894	0.194952	0.000554	0.028249	0.00038	0.04987	0.002842	0.121297	0.00163	0.255805
OG0011763	5	8	-3659.89	0.220304	0.232887	0.232887	0.220304	0.004329	0.005674	0.006643	0.017691	0.019652	0.024366	0.028524	0.080302
OG0010131	5	8	-1487.11	0.162268	0.232831	0.232831	0.162268	0.005097	0.018812	0.008379	0.055087	0.031414	0.080795	0.035987	0.339484
OG0011639	5	8	-1395.54	0.11907	0.231626	0.231626	0.11907	0.005357	0.010844	0.004205	0.021879	0.044989	0.046815	0.018156	0.183747
OG0011679	5	8	-1315.3	0.222857	0.231613	0.231613	0.222857	0.010834	0.004922	0.006949	0.030845	0.048613	0.02125	0.030003	0.138409
OG0009181	5	8	-1699.73	0.0849987	0.231564	0.231564	0.0849987	0.004407	0.006674	0.007209	0.010294	0.051846	0.028821	0.031131	0.121112
OG0009402	5	8	-997.034	0.376651	0.231541	0.231541	0.376651	0.013992	0.004383	0.013957	0.04853	0.037148	0.018931	0.060279	0.128847
OG0010635	5	8	-8475.35	0.153127	0.231505	0.231505	0.153127	0.005396	0.006187	0.006818	0.014945	0.035238	0.026724	0.02945	0.0976
OG0011778	5	8	-965.404	0.354231	0.231075	0.231075	0.354231	0.044786	0.011157	0.003165	0.034337	0.126432	0.048283	0.013699	0.096934
OG0011342	5	8	-3596.53	0.132511	0.230882	0.230882	0.132511	0.00678	0.005758	0.013332	0.022756	0.051162	0.024941	0.057745	0.17173
OG0011720	5	8	-697.711	0.206559	0.230843	0.230843	0.206559	1e-06	0.022213	0.008371	0.051028	3e-06	0.096227	0.036261	0.247041
OG0011838	5	8	-2495.49	0.184284	0.230825	0.230825	0.184284	0.002398	0.009425	0.003403	0.030286	0.01301	0.040831	0.014743	0.164343
OG0011516	5	8	-967.984	0.138338	0.230651	0.230651	0.138338	0.008057	0.007504	0.01023	0.024535	0.058241	0.032535	0.044352	0.177352
OG0011443	5	8	-1707.07	0.0470262	0.230648	0.230648	0.0470262	0.002136	0.026614	0.004974	0.006917	0.045414	0.115387	0.021564	0.14709
OG0009895	5	8	-3422.07	0.256783	0.230598	0.230598	0.256783	0.010518	0.007475	0.010376	0.030345	0.040959	0.032418	0.044998	0.118175
OG0010106	5	8	-864.723	0.058344	0.230471	0.230471	0.058344	0.002453	0.016337	0.005104	0.016933	0.042042	0.070886	0.022145	0.290224
OG0011335	5	8	-851.534	0.124029	0.230216	0.230216	0.124029	0.003991	0.01462	0.012152	0.015192	0.032178	0.063505	0.052786	0.12249
OG0009239	5	8	-559.187	0.0207866	0.230098	0.230098	0.0207866	0.000511	0.016537	0.014427	0.00277	0.024595	0.071867	0.062698	0.133276
OG0011042	5	8	-2821	0.147174	0.229847	0.229847	0.147174	0.002148	0.016414	0.001848	0.027753	0.014593	0.071414	0.00804	0.188574
OG0011828	5	8	-5175.75	0.243318	0.229748	0.229748	0.243318	0.008449	0.007575	0.011241	0.025497	0.034726	0.03297	0.048929	0.10479
OG0009218	5	8	-2203.69	0.196112	0.229747	0.229747	0.196112	0.005878	0.009865	0.008111	0.016615	0.029973	0.042938	0.035303	0.084721
OG0010527	5	8	-872.789	0.146203	0.22968	0.22968	0.146203	0.002424	0.007416	0.003182	0.011379	0.016583	0.032287	0.013854	0.077833
OG0011136	5	8	-2553.54	0.131992	0.229679	0.229679	0.131992	0	0.020104	1e-06	0.030209	3e-06	0.087533	3e-06	0.228871
OG0009277	5	8	-3279.75	0.178134	0.229055	0.229055	0.178134	0.008726	0.009982	0.009408	0.025135	0.048987	0.04358	0.041075	0.1411
OG0010947	5	8	-4801.38	0.151376	0.228942	0.228942	0.151376	1e-06	0.015735	0.000206	0.031235	4e-06	0.068729	0.0009	0.206338
OG0009443	5	8	-2857.92	0.179646	0.228917	0.228917	0.179646	0.004091	0.007319	0.006574	0.017633	0.022772	0.03197	0.028717	0.098155
OG0011733	5	8	-3488.76	0.208228	0.228681	0.228681	0.208228	0.011697	0.012967	0.005072	0.050015	0.056175	0.056706	0.022179	0.240194
OG0010399	5	8	-1896.73	0.220775	0.228678	0.228678	0.220775	0.018301	0.013107	0.012261	0.038884	0.082895	0.057314	0.053617	0.176127
OG0011273	5	8	-6560.91	0.223434	0.228365	0.228365	0.223434	0.007843	0.006436	0.007698	0.016356	0.035101	0.028183	0.033708	0.073202
OG0011005	5	8	-610.849	0.10252	0.228075	0.228075	0.10252	0.001393	0.036174	0.009581	0.030206	0.013586	0.158606	0.042009	0.294635
OG0011237	5	8	-3281.79	0.297322	0.228056	0.228056	0.297322	0.00988	0.010017	0.00844	0.042728	0.033229	0.043924	0.037007	0.143711
OG0011560	5	8	-2345.45	0.12457	0.22805	0.22805	0.12457	0	0.024575	1e-06	0.039214	4e-06	0.107762	3e-06	0.314794
OG0011259	5	8	-2018.03	0.0750873	0.227994	0.227994	0.0750873	0.002419	0.014418	0.006306	0.006542	0.032214	0.063236	0.02766	0.087126
OG0010918	5	8	-1685.07	0.163682	0.227912	0.227912	0.163682	0.00429	0.008275	0.004329	0.019782	0.026209	0.036308	0.018995	0.120856
OG0011351	5	8	-1180.71	0.178866	0.227797	0.227797	0.178866	1e-06	0.025211	1e-06	0.031367	3e-06	0.110672	3e-06	0.175368
OG0011631	5	8	-7375.4	0.166727	0.22769	0.22769	0.166727	0.004484	0.004074	0.005367	0.015407	0.026894	0.017895	0.023572	0.09241
OG0011256	5	8	-3808.95	0.190108	0.227543	0.227543	0.190108	0.006587	0.010153	0.008006	0.025578	0.034647	0.04462	0.035182	0.134544
OG0009829	5	8	-2443.35	0.146318	0.227091	0.227091	0.146318	0.003169	0.02227	0.002566	0.035478	0.02166	0.098065	0.011301	0.242474
OG0009604	5	8	-1174.06	0.168203	0.22706	0.22706	0.168203	0.00424	0.008284	0.001659	0.020356	0.02521	0.036484	0.007307	0.121019
OG0010936	5	8	-3556.39	0.1811	0.226993	0.226993	0.1811	0.006066	0.006384	0.004941	0.017312	0.033495	0.028125	0.021768	0.095591
OG0009250	5	8	-1731.65	0.273256	0.226755	0.226755	0.273256	1e-06	0.012752	1e-06	0.036097	3e-06	0.056235	3e-06	0.1321
OG0010566	5	8	-2464.91	0.230417	0.226751	0.226751	0.230417	0.007385	0.018496	0.008291	0.064933	0.03205	0.081568	0.036563	0.281804
OG0010864	5	8	-2524.82	0.121139	0.226615	0.226615	0.121139	0.003042	0.014356	0.0057	0.020814	0.025112	0.06335	0.025153	0.171817
OG0011051	5	8	-1377.08	0.058466	0.226532	0.226532	0.058466	0.001178	0.011443	0.008739	0.015747	0.020143	0.050514	0.038576	0.269336
OG0010262	5	8	-2488.67	0.192513	0.226085	0.226085	0.192513	1e-06	0.022799	1e-06	0.052412	3e-06	0.10084	3e-06	0.272251
OG0010086	5	8	-2640.09	0.195277	0.226063	0.226063	0.195277	0.006053	0.018116	0.003014	0.020504	0.030997	0.080138	0.013334	0.105
OG0009399	5	8	-1127.82	0.381718	0.225911	0.225911	0.381718	0.009667	0.014894	0.012964	0.050983	0.025326	0.065931	0.057386	0.133562
OG0010576	5	8	-1370.42	0.364072	0.225596	0.225596	0.364072	0.010639	0.010683	0.010776	0.046704	0.029223	0.047357	0.047767	0.128282
OG0011450	5	8	-759.495	0.378942	0.225403	0.225403	0.378942	0.018665	0.015472	0.015674	0.116264	0.049257	0.06864	0.069539	0.306811
OG0009414	5	8	-2241.34	0.247862	0.225325	0.225325	0.247862	0.009341	0.008881	0.00572	0.028071	0.037686	0.039414	0.025385	0.11325
OG0009643	5	8	-3389.15	0.136579	0.224874	0.224874	0.136579	0.007966	0.009931	0.008389	0.020209	0.058326	0.044163	0.037305	0.147963
OG0010644	5	8	-4446.73	0.176857	0.224858	0.224858	0.176857	0.005623	0.011672	0.007176	0.028168	0.031797	0.051909	0.031912	0.159273
OG0009636	5	8	-3425.13	0.307235	0.224688	0.224688	0.307235	1e-06	0.00981	1e-06	0.041144	3e-06	0.043661	3e-06	0.133918
OG0009332	5	8	-3436.03	0.0913935	0.224648	0.224648	0.0913935	0.004146	0.005842	0.004718	0.007952	0.045366	0.026004	0.021003	0.087012
OG0011258	5	8	-4488.83	0.144584	0.224603	0.224603	0.144584	0.001032	0.008501	0.002642	0.026414	0.007138	0.03785	0.011764	0.182691
OG0010767	5	8	-878.694	0.334397	0.224167	0.224167	0.334397	0.011644	0.008247	0.005803	0.020882	0.034821	0.03679	0.025886	0.062447
OG0009568	5	8	-2443.49	0.260584	0.223977	0.223977	0.260584	0.000452	0.012168	0.001272	0.041761	0.001735	0.054329	0.005678	0.16026
OG0011808	5	8	-3469.8	0.127818	0.223876	0.223876	0.127818	0.003462	0.00576	0.003203	0.011136	0.027087	0.025728	0.014306	0.087121
OG0010122	5	8	-2631.44	0.200218	0.223792	0.223792	0.200218	0.011474	0.008031	0.009785	0.028214	0.057306	0.035886	0.043723	0.140918
OG0011210	5	8	-2347.59	0.158485	0.22373	0.22373	0.158485	0.005083	0.004402	0.009456	0.020049	0.032073	0.019675	0.042264	0.126506
OG0011382	5	8	-1013.27	0.103936	0.22353	0.22353	0.103936	0.006876	0.003953	0.010421	0.011977	0.066152	0.017685	0.046622	0.115232
OG0010833	5	8	-3083.99	0.160829	0.223183	0.223183	0.160829	0.008327	0.006785	0.00583	0.020112	0.051773	0.030403	0.02612	0.125055
OG0010427	5	8	-3808.67	0.179418	0.22298	0.22298	0.179418	0.008833	0.015783	0.01208	0.048404	0.049233	0.070782	0.054177	0.269784
OG0010567	5	8	-1611	0.141976	0.222371	0.222371	0.141976	0.006745	0.02709	0.005128	0.019287	0.047506	0.121822	0.023059	0.135847
OG0011575	5	8	-2781.9	0.120329	0.222252	0.222252	0.120329	0.004564	0.00526	0.010832	0.019464	0.037928	0.023668	0.048738	0.161758
OG0010863	5	8	-2910.99	0.0884144	0.221988	0.221988	0.0884144	0.003522	0.006831	0.010138	0.01137	0.039832	0.030773	0.045668	0.128594
OG0009385	5	8	-2429.92	0.0628398	0.22187	0.22187	0.0628398	0.000259	0.01848	0.021067	0.038016	0.004123	0.083292	0.094951	0.604961
OG0011027	5	8	-2549.58	0.188447	0.221725	0.221725	0.188447	0.005698	0.007769	0.004171	0.019443	0.030238	0.035041	0.01881	0.103176
OG0010065	5	8	-876.134	0.0757547	0.221671	0.221671	0.0757547	0.000912	0.003936	0.004245	0.012046	0.01204	0.017757	0.019149	0.159009
OG0010502	5	8	-1763.5	0.201069	0.221295	0.221295	0.201069	0.00732	0.016129	0.006238	0.031366	0.036408	0.072883	0.028187	0.155995
OG0009453	5	8	-1251.37	0.116807	0.220683	0.220683	0.116807	0.008907	0.007603	0.009493	0.012386	0.076252	0.03445	0.043014	0.10604
OG0010977	5	8	-1966.02	0.107483	0.220679	0.220679	0.107483	0.008239	0.006862	0.006887	0.024215	0.076654	0.031095	0.031208	0.225296
OG0010596	5	8	-7253.9	0.182069	0.220671	0.220671	0.182069	0.006657	0.007971	0.0064	0.018141	0.036562	0.036123	0.029004	0.09964
OG0010824	5	8	-804.009	0.474697	0.220529	0.220529	0.474697	1e-06	0.019682	1e-06	0.087255	2e-06	0.089248	3e-06	0.183812
OG0010583	5	8	-3748.69	0.175277	0.220381	0.220381	0.175277	0.00405	0.005278	0.003801	0.017443	0.023104	0.02395	0.017245	0.09952
OG0010797	5	8	-2718.53	0.215096	0.220239	0.220239	0.215096	0.004911	0.006686	0.007843	0.022571	0.022834	0.030358	0.03561	0.104933
OG0011770	5	8	-481.606	0.0941204	0.219927	0.219927	0.0941204	0	0.063525	1e-06	0.038088	4e-06	0.288843	3e-06	0.404675
OG0011547	5	8	-1622.41	0.214984	0.21988	0.21988	0.214984	0.004307	0.010157	0.004392	0.032361	0.020033	0.046194	0.019975	0.150529
OG0009677	5	8	-653.876	0.154445	0.219517	0.219517	0.154445	0.004794	0.021631	0.017135	0.014057	0.031039	0.098537	0.078057	0.091018
OG0010218	5	8	-2778.91	0.0674951	0.21949	0.21949	0.0674951	0.002588	0.007082	0.005416	0.008329	0.038348	0.032268	0.024674	0.123405
OG0010561	5	8	-1729.01	0.268465	0.219432	0.219432	0.268465	0.000568	0.011999	1e-06	0.025009	0.002115	0.054683	3e-06	0.093156
OG0009990	5	8	-3389.56	0.0974834	0.219397	0.219397	0.0974834	0.004556	0.006814	0.008685	0.015647	0.046739	0.031057	0.039585	0.160508
OG0011317	5	8	-1537.91	0.205448	0.219386	0.219386	0.205448	0.014444	0.014121	0.013287	0.055074	0.070306	0.064365	0.060565	0.268067
OG0011078	5	8	-807.594	0.292749	0.219363	0.219363	0.292749	0.005665	0.015938	0.010802	0.020128	0.019351	0.072657	0.049243	0.068756
OG0010751	5	8	-702.086	0.260144	0.219315	0.219315	0.260144	0.004477	0.019918	0.009885	0.058983	0.017208	0.090821	0.045071	0.226732
OG0009491	5	8	-3088.91	0.115424	0.218807	0.218807	0.115424	0.001659	0.01238	0.003762	0.021732	0.014377	0.056581	0.017191	0.188277
OG0010443	5	8	-6884.78	0.0988465	0.218722	0.218722	0.0988465	0.002887	0.005317	0.007011	0.009624	0.029207	0.024308	0.032055	0.097364
OG0010165	5	8	-4978.29	0.208025	0.218661	0.218661	0.208025	0.01671	0.008649	0.062749	0.024794	0.080329	0.039555	0.286969	0.119185
OG0010133	5	8	-3925.57	0.0880905	0.218301	0.218301	0.0880905	0.009967	0.007521	0.029475	0.016001	0.113144	0.034454	0.13502	0.181639
OG0011868	5	8	-1735.85	0.192187	0.218078	0.218078	0.192187	0.00882	0.017857	0.005215	0.027812	0.04589	0.081883	0.023915	0.144713
OG0009372	5	8	-1211.93	0.303611	0.218016	0.218016	0.303611	0.008603	0.010638	0.012982	0.02531	0.028335	0.048794	0.059544	0.083364
OG0009397	5	8	-7530.86	0.235362	0.217953	0.217953	0.235362	0.00694	0.005677	0.006523	0.026481	0.029486	0.026046	0.02993	0.112512
OG0010374	5	8	-2084.06	0.10654	0.217889	0.217889	0.10654	0.005186	0.002754	0.001513	0.008511	0.048681	0.012638	0.006943	0.079886
OG0011499	5	8	-1528.31	0.163063	0.21782	0.21782	0.163063	0.006976	0.016313	0.03053	0.035122	0.042781	0.074892	0.140162	0.215388
OG0011478	5	8	-2661.99	0.138338	0.217713	0.217713	0.138338	0.005971	0.021169	0.005669	0.029081	0.043159	0.097233	0.026038	0.210215
OG0009488	5	8	-1832.03	0.165055	0.217436	0.217436	0.165055	0.00484	0.009399	0.004789	0.022876	0.029322	0.043227	0.022027	0.138594
OG0009600	5	8	-1438.71	0.429647	0.217427	0.217427	0.429647	0.0177	0.022265	0.012715	0.091075	0.041196	0.1024	0.058478	0.211977
OG0011170	5	8	-5019.73	0.103121	0.217336	0.217336	0.103121	0.003701	0.010739	0.005766	0.012238	0.035888	0.049413	0.026532	0.118672
OG0010046	5	8	-925.94	0.00830296	0.21727	0.21727	0.00830296	0.002036	0.001926	0.080967	0.005726	0.24521	0.008865	0.372657	0.689614
OG0010678	5	8	-694.113	0.506079	0.216921	0.216921	0.506079	1e-06	0.006115	0.002775	0.087311	2e-06	0.02819	0.012794	0.172524
OG0011912	5	8	-1714.2	0.0738681	0.216877	0.216877	0.0738681	0.0009	0.005132	0.004359	0.009073	0.012181	0.023662	0.020097	0.122831
OG0009675	5	8	-2665.9	0.148882	0.216863	0.216863	0.148882	1e-06	0.023255	1e-06	0.042766	4e-06	0.107234	3e-06	0.28725
OG0010805	5	8	-1177.54	0.0410207	0.216244	0.216244	0.0410207	0.000214	0.043152	0.005531	0.005762	0.005223	0.199554	0.025575	0.140464
OG0010986	5	8	-2376.41	0.225221	0.216105	0.216105	0.225221	0.008672	0.010415	0.009304	0.028067	0.038505	0.048192	0.043054	0.124622
OG0010894	5	8	-1815.47	0.203896	0.216092	0.216092	0.203896	0.005459	0.02402	0.001859	0.020953	0.026775	0.111157	0.008602	0.102765
OG0009531	5	8	-2030.43	0.199113	0.216055	0.216055	0.199113	0.013023	0.00805	0.011874	0.033783	0.065403	0.037259	0.054958	0.169666
OG0011712	5	8	-1853.89	0.385023	0.216014	0.216014	0.385023	0.009176	0.005982	0.007639	0.04178	0.023831	0.027694	0.035364	0.108512
OG0011226	5	8	-1132.5	0.224176	0.215325	0.215325	0.224176	0.000807	0.013669	0.001745	0.030588	0.003599	0.063482	0.008102	0.136447
OG0010881	5	8	-3597.36	0.114878	0.21508	0.21508	0.114878	0	0.045459	0.016017	0.089236	4e-06	0.211359	0.074468	0.776787
OG0009653	5	8	-1476.9	0.105066	0.214813	0.214813	0.105066	0.005983	0.011545	0.001553	0.271575	0.056944	0.053746	0.00723	2.58481
OG0010886	5	8	-649.346	0.0906679	0.214775	0.214775	0.0906679	0.001058	0.06175	0.00834	0.009876	0.011669	0.287509	0.03883	0.108928
OG0009444	5	8	-3629.09	0.175296	0.214573	0.214573	0.175296	0.002927	0.013952	0.000475	0.032401	0.016699	0.065022	0.002213	0.184834
OG0011425	5	8	-3570.84	0.155485	0.214409	0.214409	0.155485	0.00477	0.004876	0.005833	0.017955	0.030678	0.022743	0.027206	0.115476
OG0009486	5	8	-1046.83	0.192478	0.213985	0.213985	0.192478	0.005699	0.011554	0.006929	0.013155	0.029611	0.053992	0.032379	0.068343
OG0010700	5	8	-3681.15	0.173973	0.213777	0.213777	0.173973	0.009004	0.011767	0.009371	0.022835	0.051758	0.055045	0.043834	0.131255
OG0011011	5	8	-3957.63	0.166315	0.213682	0.213682	0.166315	0.008023	0.004785	0.004546	0.0195	0.04824	0.022391	0.021274	0.117244
OG0011110	5	8	-3811.19	0.251517	0.213644	0.213644	0.251517	0.021757	0.008001	0.007083	0.031862	0.086504	0.037449	0.033154	0.126681
OG0010832	5	8	-941.801	0.25028	0.213256	0.213256	0.25028	0.000718	0.015069	0.00264	0.042181	0.002869	0.070661	0.012379	0.168537
OG0010641	5	8	-8933.06	0.169481	0.213252	0.213252	0.169481	0.006019	0.004299	0.007684	0.017433	0.035516	0.020161	0.036032	0.102863
OG0009206	5	8	-2413.56	0.16369	0.213101	0.213101	0.16369	0.009773	0.00834	0.004574	0.019184	0.059707	0.039136	0.021466	0.117197
OG0009967	5	8	-1456.82	0.107537	0.213065	0.213065	0.107537	0.001811	0.013368	0.002412	0.012876	0.016837	0.06274	0.011319	0.119731
OG0011074	5	8	-590.116	0.359474	0.212807	0.212807	0.359474	1e-06	0.015371	0.022013	0.02903	2e-06	0.072228	0.103443	0.080757
OG0011526	5	8	-2388.38	0.17232	0.212498	0.212498	0.17232	0.005023	0.004954	0.005802	0.015281	0.029146	0.023313	0.027303	0.088679
OG0011914	5	8	-836.935	0.133108	0.212447	0.212447	0.133108	0.004942	0.014176	0.009456	0.013021	0.037131	0.066725	0.044508	0.09782
OG0009624	5	8	-3307.26	0.148952	0.212283	0.212283	0.148952	0.002144	0.018303	0.001404	0.039225	0.014391	0.086218	0.006612	0.263343
OG0011894	5	8	-2641.32	0.319164	0.211971	0.211971	0.319164	0.006961	0.010504	0.004418	0.042776	0.021809	0.049555	0.020844	0.134026
OG0011442	5	8	-802.431	0.08729	0.211782	0.211782	0.08729	0.003401	0.009197	0.008104	0.013253	0.038961	0.043425	0.038268	0.151825
OG0011108	5	8	-1272.5	0.472116	0.21174	0.21174	0.472116	1e-06	0.016851	1e-06	0.103267	2e-06	0.079582	3e-06	0.218733
OG0010851	5	8	-6005.61	0.0333692	0.211424	0.211424	0.0333692	0.000836	0.009002	0.001843	0.004498	0.025061	0.042576	0.008718	0.134783
OG0010565	5	8	-3563.86	0.159057	0.211409	0.211409	0.159057	0.005588	0.013965	0.004103	0.017345	0.035133	0.066056	0.019406	0.109048
OG0011224	5	8	-3759.81	0.165386	0.211386	0.211386	0.165386	0.011242	0.013051	0.006949	0.026069	0.067975	0.061738	0.032873	0.157628
OG0009685	5	8	-2365.28	0.151844	0.211333	0.211333	0.151844	0.000708	0.025309	1e-06	0.044971	0.004662	0.119758	3e-06	0.296168
OG0010461	5	8	-1787.84	0.148385	0.21124	0.21124	0.148385	0.003707	0.010082	0.008965	0.012771	0.024985	0.047728	0.04244	0.086068
OG0009743	5	8	-2378.47	0.0775724	0.211088	0.211088	0.0775724	0.002227	0.005921	0.006605	0.008563	0.028713	0.02805	0.031291	0.110392
OG0010684	5	8	-5804.12	0.101531	0.210888	0.210888	0.101531	0.004886	0.016054	0.0034	0.009495	0.048121	0.076125	0.016122	0.093519
OG0011664	5	8	-1319.96	0.0822821	0.210808	0.210808	0.0822821	0.004841	0.005039	0.014885	0.014179	0.058838	0.023903	0.070609	0.172317
OG0010317	5	8	-1835.24	0.221057	0.210778	0.210778	0.221057	0.009195	0.01127	0.003288	0.010644	0.041594	0.053467	0.015598	0.048151
OG0010650	5	8	-917.786	0.289413	0.210532	0.210532	0.289413	0.00387	0.010772	0.002385	0.042182	0.013374	0.051166	0.011326	0.145751
OG0011749	5	8	-1504.62	0.140525	0.210193	0.210193	0.140525	0.00128	0.018691	0.006444	0.034001	0.009108	0.088924	0.030656	0.241954
OG0011053	5	8	-3982.09	0.164477	0.210093	0.210093	0.164477	0.003866	0.022404	0.004244	0.036875	0.023503	0.106639	0.020201	0.224195
OG0010411	5	8	-4886.7	0.176472	0.210053	0.210053	0.176472	0.005319	0.009195	0.004705	0.020432	0.030139	0.043773	0.022399	0.115782
OG0009644	5	8	-3443.2	0.242936	0.209549	0.209549	0.242936	0.005237	0.01044	0.002831	0.036201	0.021558	0.049819	0.013512	0.149016
OG0011105	5	8	-798.018	0.110518	0.209306	0.209306	0.110518	0	0.018483	1e-06	0.028	4e-06	0.088305	3e-06	0.25335
OG0009648	5	8	-3834.79	0.196909	0.209291	0.209291	0.196909	0.004718	0.009528	0.005514	0.030737	0.023962	0.045523	0.026347	0.156098
OG0010551	5	8	-801.958	0.162213	0.208738	0.208738	0.162213	1e-06	0.021069	0.002242	0.030115	3e-06	0.100934	0.010743	0.185653
OG0009272	5	8	-4540.19	0.16554	0.208674	0.208674	0.16554	0.005409	0.005058	0.005399	0.015427	0.032674	0.024239	0.025871	0.093192
OG0010708	5	8	-967.307	0.0941979	0.208577	0.208577	0.0941979	0.002561	1.87507	0.006127	0.010015	0.027189	8.98986	0.029377	0.106321
OG0010654	5	8	-2761.17	0.109758	0.208333	0.208333	0.109758	0.003445	0.006911	0.003427	0.015623	0.03139	0.033173	0.016449	0.142339
OG0009610	5	8	-2942.13	0.0648273	0.208116	0.208116	0.0648273	0.001939	0.020011	0.009131	0.006522	0.029914	0.096153	0.043876	0.100613
OG0011706	5	8	-1483.75	0.121995	0.208046	0.208046	0.121995	0.006144	0.006187	0.010046	0.034055	0.05036	0.02974	0.048289	0.279153
OG0010781	5	8	-547.447	0.138571	0.207951	0.207951	0.138571	1e-06	0.014415	1e-06	0.05869	4e-06	0.06932	3e-06	0.423535
OG0009252	5	8	-1709.04	0.116903	0.207567	0.207567	0.116903	1e-06	0.024056	1e-06	0.034271	4e-06	0.115896	4e-06	0.293162
OG0009619	5	8	-1680.92	0.181305	0.207523	0.207523	0.181305	0.011148	0.009193	0.011665	0.020965	0.061489	0.044298	0.05621	0.115631
OG0009949	5	8	-1511.99	0.160785	0.207498	0.207498	0.160785	1e-06	0.007575	1e-06	0.021216	4e-06	0.036505	3e-06	0.131955
OG0010655	5	8	-2890.55	0.116894	0.207459	0.207459	0.116894	0.000648	0.004291	0.003339	0.009652	0.005545	0.020683	0.016093	0.082567
OG0009185	5	8	-4122.47	0.121082	0.207316	0.207316	0.121082	0.004058	0.007265	0.009788	0.018843	0.033513	0.035045	0.047213	0.155619
OG0011597	5	8	-2282.93	0.315797	0.207229	0.207229	0.315797	0.009057	0.006081	0.011182	0.050173	0.028679	0.029342	0.053958	0.158878
OG0010061	5	8	-2721.82	0.232018	0.207019	0.207019	0.232018	0.008663	0.006603	0.006483	0.024016	0.037339	0.031896	0.031318	0.10351
OG0010667	5	8	-714.764	0.313485	0.207	0.207	0.313485	0.013931	0.013529	0.01356	0.036882	0.044438	0.065357	0.065509	0.117651
OG0009769	5	8	-2433.67	0.0820499	0.206946	0.206946	0.0820499	0.002152	0.013211	0.000323	0.013103	0.026231	0.063838	0.00156	0.159693
OG0011651	5	8	-3343.53	0.311868	0.206893	0.206893	0.311868	0.008956	0.007544	0.006925	0.034267	0.028717	0.036462	0.033471	0.109878
OG0011524	5	8	-3012.88	0.13679	0.206782	0.206782	0.13679	0.010007	0.013287	0.017192	0.031703	0.073155	0.064254	0.083142	0.231766
OG0010930	5	8	-1863.9	0.0757909	0.206667	0.206667	0.0757909	0.00353	0.007702	0.005425	0.012959	0.046577	0.037267	0.026248	0.170986
OG0009707	5	8	-2201.03	0.153021	0.206632	0.206632	0.153021	0.00826	0.016772	0.006469	0.024967	0.053978	0.08117	0.031309	0.163159
OG0011073	5	8	-1371.4	0.0702213	0.206489	0.206489	0.0702213	0.00222	0.006995	0.005805	0.016021	0.031613	0.033875	0.028112	0.228151
OG0009956	5	8	-2195.24	0.165081	0.206483	0.206483	0.165081	0.005945	0.008388	0.00503	0.017717	0.03601	0.040621	0.024361	0.107321
OG0010707	5	8	-2584.23	0.131369	0.205834	0.205834	0.131369	0.001908	0.012433	0.003603	0.024112	0.014522	0.060401	0.017505	0.183544
OG0009238	5	8	-5571.17	0.15479	0.205752	0.205752	0.15479	0.00843	0.008784	0.006769	0.021813	0.054464	0.042693	0.032899	0.140918
OG0009158	5	8	-2939.93	0.162201	0.205658	0.205658	0.162201	0.000249	0.014929	1e-06	0.024369	0.001537	0.072592	3e-06	0.150238
OG0011038	5	8	-5137.74	0.141559	0.205391	0.205391	0.141559	0.00673	0.005437	0.006643	0.013931	0.04754	0.026473	0.032342	0.098411
OG0011652	5	8	-2207.87	0.0976746	0.205335	0.205335	0.0976746	0.002028	0.012867	0.002997	0.015945	0.020762	0.062664	0.014595	0.163246
OG0009183	5	8	-1150.27	0.211772	0.204934	0.204934	0.211772	0.006015	0.008897	0.008	0.021634	0.028401	0.043415	0.039037	0.102157
OG0011588	5	8	-3434.23	0.17392	0.204885	0.204885	0.17392	0.007378	0.006651	0.009883	0.019779	0.042424	0.03246	0.048239	0.113727
OG0009301	5	8	-2100.5	0.162069	0.204331	0.204331	0.162069	0.010456	0.013125	0.011847	0.040444	0.064513	0.064236	0.057978	0.249551
OG0009555	5	8	-1129.28	0.451013	0.204269	0.204269	0.451013	0.005909	0.015855	0.003454	0.03331	0.013101	0.077619	0.016909	0.073856
OG0011147	5	8	-979.027	0.110351	0.204251	0.204251	0.110351	0.007842	0.006979	0.0238	0.058681	0.071064	0.034168	0.116522	0.531766
OG0011615	5	8	-3189.37	0.287689	0.204108	0.204108	0.287689	0.008939	0.008871	0.006907	0.032433	0.03107	0.043462	0.033838	0.112737
OG0011320	5	8	-3517	0.0293377	0.204019	0.204019	0.0293377	0.001111	0.011837	0.004931	0.004414	0.037883	0.058019	0.024168	0.150463
OG0009309	5	8	-2636.19	0.178047	0.203981	0.203981	0.178047	0.003801	0.010892	0.005669	0.025166	0.021347	0.053395	0.027791	0.141345
OG0009235	5	8	-2007.04	0.173311	0.203975	0.203975	0.173311	0.001341	0.030623	0.001004	0.059958	0.00774	0.150129	0.00492	0.345954
OG0011448	5	8	-1847.22	0.174262	0.203941	0.203941	0.174262	0.00675	0.012867	0.008431	0.032299	0.038733	0.06309	0.041342	0.185349
OG0010134	5	8	-567.572	1.42042	0.203928	0.203928	1.42042	0.02677	0.001817	0.056422	0.015107	0.018847	0.008912	0.276678	0.010636
OG0010037	5	8	-1183.87	0.212403	0.203843	0.203843	0.212403	0.009051	0.011374	0.003935	0.010729	0.042613	0.055798	0.019306	0.050512
OG0011904	5	8	-2386.41	0.274141	0.203753	0.203753	0.274141	0.008416	0.006633	0.00779	0.029143	0.030699	0.032556	0.03823	0.106308
OG0011617	5	8	-2218.87	0.162826	0.203593	0.203593	0.162826	0.023329	0.006063	0.003925	0.022112	0.143276	0.029779	0.019279	0.135804
OG0009722	5	8	-912.583	0.580426	0.20354	0.20354	0.580426	0.012016	0.008661	0.003121	0.324703	0.020701	0.042551	0.015333	0.559422
OG0010586	5	8	-1927.22	0.202385	0.203466	0.203466	0.202385	0.005337	0.010887	0.007953	0.035489	0.026369	0.05351	0.039088	0.175353
OG0011594	5	8	-698.373	0.339944	0.203291	0.203291	0.339944	0.022147	0.017171	0.018628	0.04186	0.06515	0.084464	0.09163	0.123137
OG0010137	5	8	-1491.71	0.135593	0.203079	0.203079	0.135593	0.011163	0.010925	0.006827	0.038972	0.08233	0.053795	0.033619	0.287417
OG0010413	5	8	-3084.27	0.120378	0.202778	0.202778	0.120378	0.002147	0.004577	0.004672	0.014468	0.017838	0.02257	0.023042	0.120186
OG0011131	5	8	-1631.28	0.458692	0.202746	0.202746	0.458692	0.01444	0.00836	0.005305	0.064733	0.031481	0.041235	0.026167	0.141126
OG0009512	5	8	-4377.79	0.0563348	0.202713	0.202713	0.0563348	0.000542	0.013657	0.001319	0.007129	0.009621	0.067372	0.006508	0.126546
OG0011438	5	8	-4692.42	0.210904	0.20258	0.20258	0.210904	0.008894	0.00973	0.009485	0.026067	0.042173	0.048032	0.04682	0.123595
OG0011128	5	8	-1328.92	0.209407	0.202396	0.202396	0.209407	0.012576	0.012178	0.007635	0.032278	0.060056	0.060167	0.037722	0.15414
OG0011797	5	8	-507.846	0.237184	0.202201	0.202201	0.237184	1e-06	0.03276	1e-06	0.038651	3e-06	0.162017	3e-06	0.162957
OG0010703	5	8	-3014.4	0.0756896	0.202184	0.202184	0.0756896	0.001045	0.015586	0.002256	0.010308	0.013813	0.07709	0.011157	0.136189
OG0010334	5	8	-1772.88	0.207604	0.202145	0.202145	0.207604	0.012404	0.009194	0.005858	0.025149	0.05975	0.045483	0.028977	0.121138
OG0010852	5	8	-1654	0.289063	0.20206	0.20206	0.289063	0.014241	0.012307	0.01477	0.052987	0.049266	0.06091	0.073099	0.183307
OG0009684	5	8	-2444.45	0.110252	0.201967	0.201967	0.110252	0	0.012038	1e-06	0.017157	4e-06	0.059606	3e-06	0.155616
OG0010522	5	8	-653.627	0.147885	0.20196	0.20196	0.147885	1e-06	0.043686	1e-06	0.071569	4e-06	0.21631	4e-06	0.483952
OG0009176	5	8	-2176.94	0.155018	0.201833	0.201833	0.155018	0.005559	0.007479	0.005184	0.006725	0.035861	0.037054	0.025685	0.043383
OG0010232	5	8	-1421.31	0.194821	0.201831	0.201831	0.194821	0.011315	0.006558	0.009526	0.017649	0.058077	0.032493	0.047199	0.090592
OG0009298	5	8	-3135.51	0.171465	0.201748	0.201748	0.171465	0.00896	0.010873	0.009691	0.020801	0.052255	0.053896	0.048035	0.121314
OG0010630	5	8	-1319.79	0.235552	0.201495	0.201495	0.235552	0.009613	0.011554	0.009341	0.041271	0.040809	0.05734	0.046359	0.175211
OG0010534	5	8	-2707.86	0.0721423	0.201402	0.201402	0.0721423	0.000299	0.008408	0.003459	0.010342	0.004148	0.041748	0.017175	0.143353
OG0010159	5	8	-3134.07	0.119886	0.201201	0.201201	0.119886	0.003135	0.008696	0.004245	0.012422	0.026148	0.043221	0.021099	0.103616
OG0011697	5	8	-996.503	0.0905925	0.201087	0.201087	0.0905925	0.002034	0.013472	0.008866	0.022513	0.022448	0.066997	0.044088	0.248511
OG0009965	5	8	-2852.87	0.146507	0.200971	0.200971	0.146507	0.005803	0.00328	0.007536	0.016198	0.039611	0.016321	0.037497	0.11056
OG0010763	5	8	-4564.65	0.0899144	0.200929	0.200929	0.0899144	0.003724	0.006196	0.006904	0.011036	0.041418	0.030837	0.034359	0.122737
OG0011362	5	8	-1296.99	0.0869932	0.200488	0.200488	0.0869932	0.002563	0.007161	0.007162	0.008696	0.029463	0.035717	0.035724	0.099957
OG0009922	5	8	-1633.74	0.221256	0.200231	0.200231	0.221256	0.000598	0.020274	1e-06	0.046109	0.002702	0.101251	3e-06	0.208397
OG0010599	5	8	-920.331	0.126917	0.199962	0.199962	0.126917	0.003035	0.011529	0.005129	0.021501	0.023915	0.057655	0.025652	0.169411
OG0010547	5	8	-3619.55	0.179045	0.199755	0.199755	0.179045	0.006259	0.006878	0.007966	0.022185	0.034959	0.034433	0.039878	0.123906
OG0011595	5	8	-2106.02	0.124681	0.199713	0.199713	0.124681	0.006712	0.008267	0.006133	0.022791	0.053834	0.041393	0.030708	0.182795
OG0011542	5	8	-975.851	0.11215	0.199066	0.199066	0.11215	0.00285	0.002692	0.006096	0.017061	0.025414	0.013523	0.030623	0.152129
OG0010249	5	8	-3425.53	0.213447	0.19885	0.19885	0.213447	0.005993	0.004474	0.007998	0.022517	0.028078	0.022501	0.040222	0.105493
OG0011735	5	8	-1178.58	0.0646787	0.198841	0.198841	0.0646787	0.007868	0.013579	0.022349	0.024218	0.121644	0.068291	0.112395	0.374439
OG0010047	5	8	-654.777	0.161845	0.198809	0.198809	0.161845	1e-06	0.01732	0.00139	0.034049	4e-06	0.087119	0.006991	0.210382
OG0010455	5	8	-3312.05	0.0280655	0.198289	0.198289	0.0280655	0.000486	0.014436	0.000867	0.003135	0.017316	0.072801	0.004373	0.111707
OG0011315	5	8	-2239.72	0.069411	0.198282	0.198282	0.069411	0.001594	0.007384	0.005109	0.007301	0.022963	0.037238	0.025768	0.105182
OG0009633	5	8	-1153.75	0.114989	0.198223	0.198223	0.114989	0.002308	0.019925	0.001027	0.030428	0.020069	0.100516	0.005181	0.26462
OG0010253	5	8	-2594.96	0.200504	0.197784	0.197784	0.200504	0.003539	0.008829	0.003522	0.020891	0.017649	0.04464	0.017806	0.104193
OG0010552	5	8	-1121.44	0.293584	0.197765	0.197765	0.293584	1e-06	0.045365	1e-06	0.150353	3e-06	0.229391	3e-06	0.512129
OG0009613	5	8	-974.383	0.106512	0.197725	0.197725	0.106512	0.012124	0.012442	0.013808	0.082705	0.113832	0.062924	0.069832	0.776479
OG0010887	5	8	-3047.33	0.223872	0.19766	0.19766	0.223872	0.012537	0.010256	0.012038	0.029345	0.055999	0.051886	0.060904	0.13108
OG0011410	5	8	-3130.65	0.161131	0.197515	0.197515	0.161131	0.000408	0.010891	0.000598	0.02279	0.002535	0.055138	0.003028	0.141435
OG0011446	5	8	-2802.98	0.231568	0.19703	0.19703	0.231568	0.007041	0.006744	0.007508	0.023461	0.030405	0.034229	0.038106	0.101313
OG0010277	5	8	-2519.62	0.106552	0.196946	0.196946	0.106552	0.000248	0.015655	0.000792	0.024219	0.002324	0.079491	0.004019	0.2273
OG0010921	5	8	-728.742	0.270257	0.196796	0.196796	0.270257	0.014671	0.002862	0.016196	0.084256	0.054285	0.014542	0.082296	0.311764
OG0009575	5	8	-505.908	0.139021	0.19666	0.19666	0.139021	0.015667	0.020243	0.011555	0.040702	0.112694	0.102933	0.058754	0.292776
OG0011417	5	8	-1198.92	0.17009	0.19642	0.19642	0.17009	0.004187	0.009732	0.007219	0.038842	0.024618	0.049547	0.036754	0.228363
OG0011585	5	8	-2108.91	0.140809	0.195714	0.195714	0.140809	0.008797	0.009496	0.008328	0.027282	0.062475	0.048521	0.042553	0.193749
OG0009556	5	8	-1737.15	0.180498	0.19568	0.19568	0.180498	1e-06	0.034041	1e-06	0.070031	4e-06	0.173965	4e-06	0.38799
OG0010014	5	8	-4101.11	0.226079	0.195604	0.195604	0.226079	0.00509	0.006454	0.004235	0.024033	0.022515	0.032994	0.021649	0.106305
OG0010670	5	8	-1042	0.0610915	0.195602	0.195602	0.0610915	0.0016	0.007806	0.001589	0.009444	0.026191	0.039905	0.008125	0.15459
OG0010459	5	8	-3213.19	0.0556179	0.195542	0.195542	0.0556179	0.002231	0.006405	0.008248	0.007068	0.040105	0.032757	0.042181	0.127073
OG0010810	5	8	-954.984	0.098301	0.195177	0.195177	0.098301	0.002563	0.016434	0.0086	0.022387	0.026073	0.084201	0.04406	0.227741
OG0009255	5	8	-1349.75	0.212292	0.195105	0.195105	0.212292	0.007855	0.015402	0.005826	0.048328	0.037002	0.078944	0.029861	0.227649
OG0010854	5	8	-3137.61	0.265517	0.195018	0.195018	0.265517	0.011459	0.009705	0.012121	0.039371	0.043156	0.049764	0.062154	0.148279
OG0009850	5	8	-2172.26	0.28277	0.194875	0.194875	0.28277	0.006007	0.003507	0.008456	0.024279	0.021243	0.017997	0.043394	0.085861
OG0009167	5	8	-610.611	0.182969	0.194756	0.194756	0.182969	0.013282	0.025358	0.016421	0.057864	0.072593	0.130206	0.084315	0.31625
OG0011002	5	8	-4498.12	0.152635	0.194631	0.194631	0.152635	0.004105	0.007413	0.003827	0.015422	0.026895	0.03809	0.019664	0.101041
OG0009325	5	8	-1646.94	0.0620893	0.194181	0.194181	0.0620893	0.001551	0.002814	0.012294	0.009611	0.024977	0.014492	0.063314	0.154798
OG0010290	5	8	-754.398	0.228596	0.194107	0.194107	0.228596	0.010854	0.006422	0.030056	0.040475	0.047483	0.033085	0.154842	0.17706
OG0010690	5	8	-3836.26	0.0870007	0.194098	0.194098	0.0870007	0.00631	0.011876	0.013241	0.019823	0.072523	0.061185	0.06822	0.227845
OG0009404	5	8	-2857.24	0.107277	0.193443	0.193443	0.107277	0.003293	0.002842	0.006059	0.012128	0.030696	0.014692	0.03132	0.113049
OG0010807	5	8	-2573.46	0.107959	0.193156	0.193156	0.107959	0.001687	0.005838	0.008119	0.010587	0.015627	0.030224	0.042036	0.098067
OG0011581	5	8	-1433.54	0.137503	0.193049	0.193049	0.137503	0.001962	0.008017	0.002616	0.029041	0.014269	0.04153	0.013551	0.211202
OG0011266	5	8	-4174.57	0.065892	0.192402	0.192402	0.065892	0.00411	0.006059	0.007217	0.015767	0.06238	0.031491	0.037509	0.239281
OG0009571	5	8	-944.078	0.378961	0.191886	0.191886	0.378961	1e-06	0.016206	1e-06	0.046759	2e-06	0.084454	3e-06	0.123386
OG0011916	5	8	-2814.94	0.299086	0.191814	0.191814	0.299086	0.014369	0.009644	0.007928	0.042583	0.048043	0.050277	0.041334	0.142378
OG0010910	5	8	-3983.9	0.143099	0.191763	0.191763	0.143099	0.00707	0.006903	0.009115	0.015248	0.049409	0.036	0.047535	0.106558
OG0009166	5	8	-2453.78	0.262869	0.191512	0.191512	0.262869	1e-06	0.012997	1e-06	0.052746	3e-06	0.067863	3e-06	0.200655
OG0011769	5	8	-2288.91	0.0665523	0.191332	0.191332	0.0665523	0.004958	0.026712	0.015977	0.012875	0.074492	0.139611	0.083505	0.193459
OG0009182	5	8	-2191.16	0.107745	0.191073	0.191073	0.107745	0.003282	0.002342	0.00542	0.01431	0.030463	0.012256	0.028366	0.132817
OG0011264	5	8	-2770.31	0.108569	0.190661	0.190661	0.108569	0.00362	0.005659	0.007919	0.01063	0.033347	0.029682	0.041533	0.097913
OG0009202	5	8	-2345.26	0.24232	0.19048	0.19048	0.24232	0.004111	0.006669	0.008449	0.026876	0.016964	0.035013	0.044355	0.110909
OG0011062	5	8	-3962.87	0.203851	0.190444	0.190444	0.203851	0.008284	0.008741	0.008155	0.023286	0.040637	0.045896	0.042819	0.114229
OG0011057	5	8	-747.487	0.133485	0.189915	0.189915	0.133485	0.001066	0.017654	1e-06	0.036606	0.007989	0.092959	4e-06	0.274236
OG0009948	5	8	-664.615	0.103449	0.189821	0.189821	0.103449	0.022365	0.011327	0.020642	0.038028	0.216198	0.059671	0.108745	0.367605
OG0011008	5	8	-1667.77	0.241669	0.189738	0.189738	0.241669	0.000596	0.013396	0.000428	0.043473	0.002465	0.070602	0.002258	0.179886
OG0009490	5	8	-1090.32	0.195402	0.189728	0.189728	0.195402	0.007053	0.005063	0.007625	0.124857	0.036097	0.026688	0.040188	0.638977
OG0009913	5	8	-5512.38	0.184698	0.189589	0.189589	0.184698	0.008686	0.006403	0.005207	0.022013	0.047031	0.033774	0.027467	0.119186
OG0011353	5	8	-2145.47	0.213908	0.189486	0.189486	0.213908	0.005008	0.010186	0.00532	0.026289	0.023413	0.053758	0.028077	0.122899
OG0010501	5	8	-3308.04	0.130413	0.18945	0.18945	0.130413	0.002092	0.007667	0.004708	0.018219	0.01604	0.040468	0.024851	0.139698
OG0011270	5	8	-3059.17	0.213668	0.189345	0.189345	0.213668	1e-06	0.016302	1e-06	0.02969	3e-06	0.086097	3e-06	0.138954
OG0010672	5	8	-2751.02	0.0431844	0.189235	0.189235	0.0431844	0.000536	0.016345	0.003077	0.008817	0.012423	0.086374	0.016263	0.204161
OG0010093	5	8	-948.205	0.184928	0.189222	0.189222	0.184928	0.006605	0.006276	0.008177	0.038195	0.035716	0.033167	0.043215	0.206538
OG0011261	5	8	-3073.44	0.192555	0.189139	0.189139	0.192555	0.001195	0.015976	0.000298	0.044998	0.006207	0.084468	0.001574	0.233688
OG0010518	5	8	-1472.86	0.103052	0.18864	0.18864	0.103052	0.001891	0.008013	0.005311	0.012533	0.018354	0.042476	0.028157	0.121618
OG0009826	5	8	-1240.43	0.124483	0.188436	0.188436	0.124483	0.001104	0.00596	0.005723	0.017765	0.008865	0.031627	0.030373	0.14271
OG0010295	5	8	-1501.71	0.263864	0.188187	0.188187	0.263864	1e-06	0.027958	1e-06	0.078171	3e-06	0.148562	3e-06	0.296256
OG0011305	5	8	-973.934	0.147115	0.188139	0.188139	0.147115	0.013098	0.023185	0.018579	0.043321	0.089031	0.123231	0.098754	0.294471
OG0011760	5	8	-789.753	0.0835064	0.187929	0.187929	0.0835064	0.002569	0.009413	0.010968	0.009472	0.030758	0.050088	0.058362	0.113425
OG0010826	5	8	-1557.47	0.274307	0.187877	0.187877	0.274307	0.009179	0.001999	0.004418	0.039737	0.033461	0.010641	0.023513	0.144865
OG0010844	5	8	-622.68	0.028791	0.187849	0.187849	0.028791	0	0.007101	0.003793	0.005881	5e-06	0.037799	0.020191	0.20427
OG0009596	5	8	-2252.77	0.27874	0.187845	0.187845	0.27874	0.001885	0.011438	0.002142	0.059906	0.006762	0.060891	0.011403	0.214919
OG0011761	5	8	-6451.3	0.149637	0.187603	0.187603	0.149637	0.007163	0.007142	0.007302	0.023817	0.047871	0.038072	0.038924	0.159166
OG0010191	5	8	-4661.1	0.184076	0.187502	0.187502	0.184076	0.007088	0.003944	0.007648	0.026487	0.038504	0.021035	0.040791	0.143894
OG0011030	5	8	-729.223	0.0806975	0.187478	0.187478	0.0806975	0	0.010878	0.002345	0.015408	4e-06	0.058023	0.01251	0.190941
OG0010679	5	8	-1481.68	0.133361	0.187464	0.187464	0.133361	0.000841	0.014903	0.001071	0.02414	0.006309	0.079501	0.005711	0.181015
OG0011901	5	8	-9506.67	0.234592	0.187269	0.187269	0.234592	0.007238	0.006476	0.00726	0.025386	0.030856	0.034581	0.03877	0.108211
OG0011608	5	8	-1724.58	0.348445	0.187245	0.187245	0.348445	0.015354	0.005774	0.008848	0.042494	0.044064	0.030839	0.047256	0.121954
OG0011568	5	8	-403.992	0.164095	0.186988	0.186988	0.164095	0.014518	0.002603	0.005783	0.032651	0.088471	0.013923	0.030926	0.198975
OG0010380	5	8	-3658.5	0.117014	0.186883	0.186883	0.117014	0.005522	0.006619	0.004821	0.016424	0.047195	0.03542	0.025798	0.140356
OG0009321	5	8	-1928.04	0.115666	0.186396	0.186396	0.115666	0.002818	0.005592	0.003407	0.011719	0.024364	0.030002	0.018277	0.101321
OG0009834	5	8	-731.33	0.652069	0.18639	0.18639	0.652069	0.005248	0.019445	0.005343	0.053323	0.008048	0.104322	0.028663	0.081776
OG0010591	5	8	-1661.58	0.180957	0.186247	0.186247	0.180957	0.000977	0.011881	0.001966	0.02723	0.005401	0.06379	0.010558	0.150478
OG0010146	5	8	-1787.75	0.0657569	0.186213	0.186213	0.0657569	0.00418	0.00822	0.012219	0.016839	0.063563	0.044141	0.065621	0.256081
OG0009457	5	8	-1298.74	0.0429221	0.186085	0.186085	0.0429221	0.000703	0.035809	0.002176	0.007162	0.016373	0.192433	0.011691	0.166863
OG0009729	5	8	-1043.63	0.180385	0.185967	0.185967	0.180385	0.003374	0.008033	0.006781	0.020131	0.018702	0.043193	0.036464	0.111602
OG0010847	5	8	-1126.81	0.24965	0.185693	0.185693	0.24965	1e-06	0.028309	1e-06	0.107141	3e-06	0.152451	3e-06	0.429166
OG0009866	5	8	-1523.27	0.289951	0.185677	0.185677	0.289951	0.003344	0.014387	0.001929	0.076359	0.011534	0.077485	0.010389	0.263353
OG0010480	5	8	-2897.47	0.145984	0.185463	0.185463	0.145984	0.004328	0.010269	0.005696	0.021821	0.029649	0.055371	0.030711	0.149479
OG0011535	5	8	-2738.21	0.172266	0.185173	0.185173	0.172266	0.00218	0.012492	0.003951	0.041075	0.012654	0.067459	0.021334	0.23844
OG0010500	5	8	-3380.63	0.27088	0.185151	0.185151	0.27088	0.011472	0.004866	0.005456	0.024586	0.042351	0.026284	0.029467	0.090764
OG0011893	5	8	-7075.7	0.176662	0.185118	0.185118	0.176662	0.005789	0.006483	0.005559	0.015831	0.032768	0.035019	0.030032	0.089612
OG0011253	5	8	-1802.32	0.105085	0.185074	0.185074	0.105085	0.005168	0.01772	0.004963	0.025678	0.049184	0.095746	0.026817	0.244357
OG0010389	5	8	-2544.63	0.0938144	0.184846	0.184846	0.0938144	0.007573	0.011137	0.011766	0.023404	0.080721	0.060248	0.06365	0.249469
OG0011211	5	8	-2492.73	0.0618102	0.184683	0.184683	0.0618102	0.001727	0.00451	0.001612	0.005979	0.027945	0.024419	0.008731	0.096734
OG0010053	5	8	-653.284	0.081724	0.184652	0.184652	0.081724	0.003603	0.020573	0.00163	0.022491	0.044084	0.111416	0.008827	0.275209
OG0010109	5	8	-2074.78	0.101993	0.184569	0.184569	0.101993	0.002681	0.012477	0.004456	0.017097	0.026285	0.0676	0.02414	0.167633
OG0010199	5	8	-1072.2	0.204218	0.183991	0.183991	0.204218	0.005043	0.007393	1e-06	0.005575	0.024697	0.040183	3e-06	0.027298
OG0010666	5	8	-1647.66	0.214669	0.183988	0.183988	0.214669	1e-06	0.03638	1e-06	0.121042	3e-06	0.19773	4e-06	0.563853
OG0011099	5	8	-1022.97	0.329028	0.183881	0.183881	0.329028	0.015232	0.00608	0.005815	0.02808	0.046293	0.033067	0.031621	0.085342
OG0009328	5	8	-6059.53	0.145986	0.183786	0.183786	0.145986	0.008424	0.004256	0.004677	0.014575	0.057705	0.023156	0.025447	0.09984
OG0010168	5	8	-854.707	0.0181045	0.183742	0.183742	0.0181045	0.000273	0.003659	0.003665	0.002036	0.015056	0.019916	0.019946	0.11247
OG0010507	5	8	-2789.62	0.136586	0.183424	0.183424	0.136586	0	0.020372	1e-06	0.041877	3e-06	0.111067	3e-06	0.306597
OG0010920	5	8	-3616.54	0.107461	0.183373	0.183373	0.107461	0.003792	0.004833	0.00591	0.018485	0.035283	0.026357	0.032228	0.17202
OG0011189	5	8	-720.032	0.103518	0.183336	0.183336	0.103518	0.00267	0.014086	0.002676	0.02134	0.025788	0.07683	0.014594	0.206149
OG0011716	5	8	-4390.69	0.226204	0.183302	0.183302	0.226204	0.006149	0.004587	0.008318	0.027736	0.027182	0.025027	0.045381	0.122614
OG0010846	5	8	-2394.82	0.149547	0.18323	0.18323	0.149547	0.002396	0.0098	0.003169	0.025793	0.016022	0.053482	0.017297	0.172477
OG0010625	5	8	-1443.68	0.274101	0.183172	0.183172	0.274101	1e-06	0.026672	1e-06	0.074298	3e-06	0.145612	3e-06	0.271059
OG0010042	5	8	-848.822	0.220475	0.183089	0.183089	0.220475	0.001199	0.017914	1e-06	0.047732	0.005441	0.097845	3e-06	0.216495
OG0009728	5	8	-541.381	0.528646	0.183033	0.183033	0.528646	1e-06	0.026897	1e-06	0.082621	2e-06	0.146954	3e-06	0.156288
OG0011451	5	8	-2389.16	0.219902	0.182995	0.182995	0.219902	0.004065	0.011151	0.00413	0.032717	0.018487	0.060936	0.022569	0.148782
OG0009577	5	8	-745.01	0.110045	0.182961	0.182961	0.110045	0.008456	0.005441	0.009434	0.042151	0.076841	0.02974	0.051561	0.383031
OG0010985	5	8	-1723.56	0.0816464	0.182928	0.182928	0.0816464	0.000266	0.020599	0.002657	0.024225	0.003259	0.112609	0.014526	0.296708
OG0010784	5	8	-644.578	0.0843333	0.182846	0.182846	0.0843333	0.009358	0.014138	0.010502	0.027318	0.110963	0.077322	0.057434	0.32393
OG0009825	5	8	-3181.52	0.0745988	0.182381	0.182381	0.0745988	0.003419	0.007234	0.003815	0.013614	0.045827	0.039663	0.020915	0.182499
OG0010100	5	8	-1317.8	0.0889283	0.182312	0.182312	0.0889283	0.007507	0.009564	0.374252	0.006557	0.084413	0.052459	2.05281	0.073731
OG0010007	5	8	-1366.56	0.120449	0.182256	0.182256	0.120449	0	0.024771	1e-06	0.073556	3e-06	0.135914	3e-06	0.610683
OG0010139	5	8	-4050.39	0.146255	0.18223	0.18223	0.146255	0.004909	0.014612	0.01331	0.023905	0.033565	0.080184	0.07304	0.163445
OG0010192	5	8	-1078.86	0.126714	0.181979	0.181979	0.126714	0.010209	0.011787	0.009537	0.021387	0.080568	0.064774	0.052404	0.168779
OG0010478	5	8	-1345.11	0.118977	0.181976	0.181976	0.118977	0.008182	0.008564	0.013834	0.026518	0.06877	0.047059	0.076023	0.222883
OG0011361	5	8	-1208.44	0.0661627	0.181808	0.181808	0.0661627	0.000137	0.010159	0.003382	0.010644	0.002069	0.055875	0.018603	0.160872
OG0011306	5	8	-1726.54	0.170255	0.181682	0.181682	0.170255	0.004121	0.001513	0.00254	0.019227	0.024204	0.00833	0.013983	0.112933
OG0010429	5	8	-1201.62	0.117804	0.181664	0.181664	0.117804	0.013716	0.014713	0.006549	0.023835	0.116429	0.080989	0.036048	0.202325
OG0011539	5	8	-1413.69	0.287985	0.181532	0.181532	0.287985	0.016144	0.009967	0.012142	0.038624	0.056058	0.054906	0.066885	0.134117
OG0010542	5	8	-1921.6	0.169798	0.181446	0.181446	0.169798	0.001276	0.008853	0.001117	0.030264	0.007516	0.048789	0.006154	0.178232
OG0011531	5	8	-1237.01	0.0736106	0.181221	0.181221	0.0736106	0.001955	0.005483	0.003855	0.00649	0.02656	0.030256	0.021272	0.088162
OG0009849	5	8	-2687.7	0.295842	0.181136	0.181136	0.295842	0.009814	0.007368	0.004668	0.04397	0.033173	0.040679	0.025772	0.148628
OG0011577	5	8	-3897.47	0.160789	0.1811	0.1811	0.160789	0.007035	0.007969	0.004837	0.024537	0.043756	0.044001	0.026708	0.152601
OG0010467	5	8	-2889.85	0.199626	0.180929	0.180929	0.199626	0.00179	0.007323	0.001922	0.024923	0.008966	0.040477	0.010624	0.124846
OG0011591	5	8	-5071.48	0.145866	0.18071	0.18071	0.145866	0.003464	0.008144	0.003046	0.023245	0.02375	0.045067	0.016854	0.159358
OG0009672	5	8	-2585.12	0.1418	0.180658	0.180658	0.1418	0.007035	0.008656	0.00712	0.024521	0.049609	0.047913	0.039413	0.172925
OG0011520	5	8	-976.888	0.0547287	0.180614	0.180614	0.0547287	0.005485	0.008119	0.007654	0.007849	0.100218	0.044951	0.042379	0.143419
OG0010631	5	8	-1737.41	0.0862197	0.180471	0.180471	0.0862197	0.002166	0.010024	0.00709	0.018758	0.025121	0.055542	0.039285	0.21756
OG0010876	5	8	-3087.49	0.152036	0.180296	0.180296	0.152036	0.008866	0.012317	0.007766	0.033021	0.058317	0.068317	0.043073	0.217189
OG0009902	5	8	-2001.24	0.170904	0.180129	0.180129	0.170904	0.002417	0.007671	0.003908	0.016751	0.014143	0.042585	0.021696	0.098015
OG0011163	5	8	-2762.81	0.159328	0.180075	0.180075	0.159328	0.007243	0.007289	0.006105	0.025784	0.045463	0.040478	0.033901	0.161829
OG0011709	5	8	-3773.22	0.114969	0.180059	0.180059	0.114969	0.005936	0.008585	0.007864	0.011348	0.051634	0.047678	0.043676	0.098705
OG0011303	5	8	-1547.87	0.097845	0.179961	0.179961	0.097845	0.003435	0.008556	0.004124	0.007689	0.035108	0.047545	0.022914	0.078579
OG0010793	5	8	-3406.09	0.0583071	0.179922	0.179922	0.0583071	0.001944	0.012636	0.003863	0.005248	0.033342	0.07023	0.02147	0.09001
OG0011159	5	8	-2594.91	0.189015	0.179762	0.179762	0.189015	1e-06	0.01771	1e-06	0.053732	3e-06	0.098518	3e-06	0.284271
OG0010686	5	8	-2708.79	0.204317	0.179585	0.179585	0.204317	0.007326	0.005654	0.007469	0.026748	0.035858	0.031484	0.041588	0.130912
OG0009421	5	8	-2595.38	0.0782247	0.179537	0.179537	0.0782247	0.001273	0.005481	0.004274	0.008714	0.016273	0.030527	0.023806	0.111395
OG0011628	5	8	-1483.15	0.154129	0.179421	0.179421	0.154129	0.011115	0.006061	0.010586	0.021409	0.072117	0.033783	0.059	0.138904
OG0010856	5	8	-3614.53	0.164654	0.179411	0.179411	0.164654	0.00622	0.012885	0.005217	0.023223	0.037773	0.071819	0.029077	0.14104
OG0011391	5	8	-2250.13	0.0909077	0.179245	0.179245	0.0909077	0.004227	0.009895	0.004599	0.018551	0.046501	0.055205	0.025655	0.204068
OG0010634	5	8	-7317.31	0.0664484	0.179187	0.179187	0.0664484	0.00231	0.00401	0.005478	0.008204	0.034757	0.022379	0.03057	0.123471
OG0011676	5	8	-3182.12	0.100614	0.17918	0.17918	0.100614	0.002944	0.008726	0.008762	0.01564	0.029256	0.048697	0.048902	0.155443
OG0009503	5	8	-1375.05	0.187274	0.178909	0.178909	0.187274	0.012161	0.008019	0.005377	0.02199	0.064936	0.04482	0.030057	0.117422
OG0011236	5	8	-2168.13	0.0734704	0.178737	0.178737	0.0734704	0.003393	0.007715	0.00575	0.00957	0.046187	0.043166	0.032168	0.130262
OG0010160	5	8	-2835.49	0.183726	0.178657	0.178657	0.183726	0.015031	0.007762	0.013833	0.0397	0.081812	0.043447	0.077426	0.21608
OG0010328	5	8	-13499.6	0.120223	0.178377	0.178377	0.120223	0.005053	0.006562	0.004907	0.012249	0.042029	0.036788	0.02751	0.101887
OG0009894	5	8	-2082.08	0.153263	0.178368	0.178368	0.153263	0.005617	0.008334	0.003714	0.023593	0.036652	0.046723	0.020823	0.15394
OG0011515	5	8	-2202.41	0.18862	0.178296	0.178296	0.18862	0.002725	0.004357	0.002002	0.023132	0.014446	0.024439	0.011228	0.122639
OG0010750	5	8	-1527.34	0.109227	0.177988	0.177988	0.109227	0.001885	0.01685	0.0024	0.018529	0.017254	0.094668	0.013481	0.169633
OG0009693	5	8	-1164.02	0.208318	0.177958	0.177958	0.208318	1e-06	0.019485	1e-06	0.063889	3e-06	0.109494	3e-06	0.306688
OG0011173	5	8	-970.603	0.137822	0.177783	0.177783	0.137822	1e-06	0.014085	1e-06	0.038223	4e-06	0.079227	4e-06	0.277332
OG0009590	5	8	-3288.75	0.244515	0.177657	0.177657	0.244515	0.010139	0.014902	0.005177	0.035358	0.041466	0.083881	0.029143	0.144603
OG0010276	5	8	-1580.86	0.390711	0.177631	0.177631	0.390711	0.014998	0.010701	0.006985	0.059107	0.038386	0.060241	0.039321	0.151281
OG0010961	5	8	-1487.54	0.129141	0.17753	0.17753	0.129141	0.00384	0.019648	0.005263	0.044198	0.029737	0.110675	0.029644	0.342248
OG0009608	5	8	-3357.55	0.0586139	0.177381	0.177381	0.0586139	0.002373	0.0113	0.005983	0.009175	0.040477	0.063708	0.033728	0.156531
OG0011541	5	8	-2829.11	0.0911189	0.177296	0.177296	0.0911189	0.008215	0.010894	0.006017	0.019639	0.090155	0.061446	0.033938	0.215534
OG0009452	5	8	-1656.43	0.333913	0.176919	0.176919	0.333913	1e-06	0.040024	1e-06	0.173681	3e-06	0.226227	4e-06	0.520138
OG0010213	5	8	-395.759	0.129959	0.176767	0.176767	0.129959	1e-06	0.011428	0.006787	0.020353	4e-06	0.06465	0.038398	0.156609
OG0010592	5	8	-1944.05	0.0866333	0.176743	0.176743	0.0866333	0.003963	0.007836	0.008079	0.01471	0.045743	0.044338	0.045711	0.169802
OG0010115	5	8	-3768.75	0.118477	0.176663	0.176663	0.118477	0.006689	0.007783	0.005272	0.014899	0.056462	0.044054	0.029844	0.125752
OG0009689	5	8	-1164.93	0.0466179	0.176591	0.176591	0.0466179	0.001124	0.004774	0.00375	0.010373	0.024111	0.027033	0.021233	0.222521
OG0009449	5	8	-2761.78	0.143279	0.176501	0.176501	0.143279	0.000249	0.031912	0.000721	0.048746	0.001735	0.180806	0.004085	0.340214
OG0009522	5	8	-706.182	0.143129	0.176406	0.176406	0.143129	0.011285	0.01017	0.006159	0.037512	0.078846	0.057651	0.034912	0.262087
OG0010228	5	8	-2931.32	0.171731	0.176269	0.176269	0.171731	0.005485	0.007776	0.008222	0.020171	0.031939	0.044112	0.046643	0.117458
OG0010431	5	8	-1816.94	0.17212	0.176268	0.176268	0.17212	0.003837	0.010281	0.004955	0.021911	0.022293	0.058326	0.02811	0.127298
OG0011794	5	8	-2614.41	0.165444	0.176231	0.176231	0.165444	0.005956	0.008432	0.003378	0.018598	0.036001	0.047846	0.019167	0.112412
OG0011346	5	8	-4706.11	0.198273	0.175933	0.175933	0.198273	0.003179	0.003669	0.002	0.021548	0.016033	0.020857	0.011368	0.108678
OG0010973	5	8	-4327.81	0.347025	0.175466	0.175466	0.347025	0.011457	0.004461	0.003584	0.028689	0.033015	0.025425	0.020424	0.082671
OG0010043	5	8	-3085.88	0.268948	0.175329	0.175329	0.268948	0.004204	0.018139	0.004953	0.051001	0.015632	0.103456	0.028251	0.189632
OG0011566	5	8	-3214.15	0.216366	0.175034	0.175034	0.216366	1e-06	0.009601	1e-06	0.025433	3e-06	0.054855	3e-06	0.117547
OG0011032	5	8	-2728.54	0.130283	0.175026	0.175026	0.130283	0.003263	0.011464	0.002515	0.029604	0.025046	0.065497	0.014368	0.227227
OG0010761	5	8	-1435.83	0.0699808	0.174982	0.174982	0.0699808	0.000937	0.015603	0.003133	0.013384	0.01339	0.089169	0.017902	0.191251
OG0010737	5	8	-833.933	0.0993099	0.174982	0.174982	0.0993099	0.007324	0.008948	0.005403	0.013164	0.073751	0.051135	0.030876	0.132554
OG0010261	5	8	-612.909	0.112995	0.174796	0.174796	0.112995	0.007301	0.005867	0.016289	0.015737	0.064613	0.033566	0.09319	0.139275
OG0009786	5	8	-1974.13	0.169616	0.174309	0.174309	0.169616	0.008681	0.010025	0.011071	0.026684	0.051183	0.057511	0.063516	0.157321
OG0010440	5	8	-230.75	0.117897	0.174122	0.174122	0.117897	0	0.007894	0.003897	0.074183	4e-06	0.045334	0.022379	0.629219
OG0011750	5	8	-2735.66	0.0976834	0.173921	0.173921	0.0976834	0.002501	0.008882	0.003233	0.01757	0.0256	0.051067	0.018586	0.179864
OG0011501	5	8	-1112.15	0.0579168	0.173469	0.173469	0.0579168	0.00243	0.010516	0.006715	0.009661	0.041957	0.060621	0.038709	0.166806
OG0010319	5	8	-4579.48	0.130642	0.173399	0.173399	0.130642	0.00706	0.007126	0.006629	0.016178	0.054044	0.041094	0.03823	0.123838
OG0009715	5	8	-1896.36	0.101759	0.173207	0.173207	0.101759	0.004936	0.008071	0.007774	0.011019	0.048511	0.046596	0.044881	0.108284
OG0011190	5	8	-2553.99	0.0993421	0.17319	0.17319	0.0993421	0.003326	0.005374	0.004177	0.01237	0.033476	0.03103	0.024116	0.124521
OG0009757	5	8	-4273.22	0.157131	0.17304	0.17304	0.157131	0.003938	0.004394	0.002904	0.011565	0.02506	0.025394	0.016785	0.073602
OG0009407	5	8	-3628.64	0.16925	0.172816	0.172816	0.16925	1e-06	0.018225	1e-06	0.040981	4e-06	0.105457	4e-06	0.242131
OG0010689	5	8	-2314.17	0.231269	0.17258	0.17258	0.231269	0.003653	0.010804	0.003896	0.032898	0.015794	0.062603	0.022573	0.142251
OG0009524	5	8	-3723.98	0.138862	0.17256	0.17256	0.138862	0.007091	0.009311	0.005844	0.024398	0.051064	0.053956	0.033869	0.175703
OG0010460	5	8	-795.584	0.110831	0.172093	0.172093	0.110831	0.004273	0.008175	0.002602	0.013512	0.038552	0.047501	0.015117	0.12192
OG0010680	5	8	-2360.73	0.195965	0.171667	0.171667	0.195965	0.010197	0.008032	0.006663	0.01793	0.052036	0.046787	0.038815	0.091498
OG0009379	5	8	-2537.03	0.120608	0.171487	0.171487	0.120608	0.002638	0.005548	0.0045	0.015238	0.021873	0.032354	0.026242	0.126343
OG0009533	5	8	-894.496	0.0517463	0.171292	0.171292	0.0517463	0.001274	0.007527	0.010841	0.009198	0.024617	0.043944	0.063293	0.177742
OG0011481	5	8	-1682.2	0.076436	0.171242	0.171242	0.076436	0	0.006458	1e-06	0.011646	4e-06	0.03771	4e-06	0.152369
OG0010541	5	8	-2903.02	0.112955	0.17108	0.17108	0.112955	0.007787	0.009595	0.007149	0.027244	0.068938	0.056085	0.041785	0.241194
OG0009701	5	8	-647.714	0.397267	0.170968	0.170968	0.397267	0.08708	0.007647	0.001893	0.081993	0.219198	0.044727	0.01107	0.206392
OG0011413	5	8	-1432.89	0.147695	0.170703	0.170703	0.147695	1e-06	0.011808	1e-06	0.03439	4e-06	0.069172	4e-06	0.232843
OG0009153	5	8	-1145.54	0.143539	0.170612	0.170612	0.143539	0.003387	0.008454	0.00239	0.017859	0.023596	0.049551	0.014007	0.124418
OG0010877	5	8	-2691.79	0.204683	0.170486	0.170486	0.204683	1e-06	0.01022	1e-06	0.039334	3e-06	0.059944	4e-06	0.192169
OG0009562	5	8	-2095.91	0.227769	0.170458	0.170458	0.227769	0.016637	0.009671	0.011591	0.044573	0.073041	0.056735	0.068002	0.195694
OG0009368	5	8	-699.656	0.177571	0.170335	0.170335	0.177571	1e-06	0.021602	1e-06	0.036517	3e-06	0.126822	3e-06	0.205646
OG0010697	5	8	-2776.35	0.117578	0.170227	0.170227	0.117578	0.003781	0.005508	0.005487	0.015542	0.032159	0.032355	0.032234	0.132186
OG0011015	5	8	-1147.78	0.08575	0.17017	0.17017	0.08575	0.003962	0.005189	0.216694	0.009703	0.046203	0.030494	1.2734	0.113152
[truncated: 791 more rows]

## Sheet: Female-biased_Mature_Flowers
Two-ratio branch model of CodeML in PAML was used for the foreground branch and the background branch.
[truncated: 47 more rows]

## Sheet: Male-biased_Mature_Flowers
Two-ratio branch model of CodeML in PAML was used for the foreground branch and the background branch.
[truncated: 14 more rows]

[truncated: 1 more sheets: Unbiased_Mature_Flowers]
