# Supplementary material for: Positive selection and relaxed purifying selection contribute to rapid evolution of male-biased genes in a dioecious flowering plant
Source: eLife. 2024 Feb 14;12:RP89941. doi: 10.7554/eLife.89941 (PMC10942601; doi:10.7554/eLife.89941)
Supplement: Source data 1. [file elife-89941-data1.zip › Trichosanthes_pilosa_datasets/F1_biased_Snakegourd_Tkir_Lcy/translatorx_OG0006725.phylip]

4 2508
Lcy                           ATGGATAAGAATTTCTGTGCTGATAGTGCAGGAAATATATTCACAAGATCAGAGAATTCAATTTCTTATGTGCGCTTTGAACCAGTTCTTAATTCATCTCTGGAAGTTTTGAATTCTCTTGAAGTAAGCGAAGGTACGCTGCTTCCAATGAGTGGAAGGAGCCTCGGAAATCGCAAATTCGGCTTTGTGGTCACAAATGTTTCTGGGATTGCAATTATCACAGTGAGCCTCAAGCCTAACTCTATAATAAGCAGACAAGGAAATCCTGTTTCACAACTTCCACCAGTTACTTTCCTTTATGATTCTCTTAGGCCCACTGTGGTGCTCAGTACAACTACTTCTATGAGGACAAGAGAAAAAATATTTTTGGTCACGGTGAATTTCGTGAAGCCTGTATTTGATTTCAACTCTTCCTGTGTATCGATTCGTGGAGGTCGTTTGCAGAGCTTTCGTGAGATGGGCAGGAATATTTACTCTGTTGAAGTACAAGCTGAGGATGAAGTCGTATCTGTCAGTGTCCCTGAAAATGTGACAGCGGATGTTGCTGGAAATCATAATCTAGCATCAAATGTTCTGCAAGTGTGGCACTATTCTATACCGACAATATCCAGGGTCGTTTCGATCTTTGCAATTGCTTCATTTGCGGCAACATCCCTTGTAGCAGGACTACTCACTGTATCAACAGCTAGCCTCCAATCGGAAGGAGTATTTGTGAGATCATCTTCTTCTCTGACATATAATCCTACAAGAAATATTTTCAGAATTGCTTGCCACATTCAAATCTTTGCACTATCTATATGGCTGCCGGTTACGCTGCCTGTCGAGTACTATGAATTCGCTAGGGGTTTACAATGGAGTATTCCTTATCTTAGACTCCCATGGGAAGATGAGCACGACCGTCCCAACTTAAGCAGCTATAGCCCCTTTACTGGATCAAATCCTTATCTTGCCAAAACTCTTGATTCAGAAGTTCTTCAAAATAAGGTTCCAGGCAATAACTTTACCATGGTTGATCAGTTGTATGGATTGCCCCTTACTCCAATGGAATACAGATCATATTTCGAGAGCCAAAATATCAAACCCCAAGCTGATAATATTTTTGGACCAGGAAGTTACAGTCAGTGGCAAGATTTTTATAGAAGCATGTTCTGGTTAGGAATTTTTGCTGGCAGCTTGATATTCCTCCATGCTCTTTTCCTTTTTATTATGAAATGTCGAAAGAACACACAGGGCAGTTATGGAGCACTTACCTTCCCTCGATTCGAGATATTCCTTACATTTGTTGCCCTACCTTCCATGTCAATGGCCTCGGGTGCGCTATTTAGAGGTGGAGCTCTGGCAGGAGTTATAGTTGGAGTTTTGCTGCTCGGCGTTCTGTCGCTTCTTTTGCTAGCCTTGCTGTTGTTTCTGTCAGTCGGAATCACGTTTGGGAAGCTTCTTCAGTACAAAGAAGTTCATCAAGAAGGTCAGAAATTTCATTGGTATCAAGAACTCGTTCGTGTAACTCTTGGTCCTGGCAAGAGAAGCCAATGGACTTGGAAAAACCAGCCAAGCTCTATTTACCTAATCATTTTTGGGCCAATGTTTGAAGATCTGAGAGGTCCCCCAAAGTATATGCTGTCTCAGATTTCTGTGGCCAATCCCAACAAACGTGGCGATCGCATTATTGCCTCCGATGATGAAACCGAAGATGCAGAAGCACCATTCATCCAAAAGCTGTTTGGCATCCTTCGAATATACTACACGCTCCTCGAATCGATCAGACGAGTCACTCTTGGAATCATGGCTGGTGCCTACAAGGAAACACTCTCTTCCAGAACTCCAACAATTACCTTATTATGCATCTCATCATTTCAGCTCTTTTTCCTTGTTCTCAAGAAGCCATTTATCAAGAAAAAGGTTCAGTTGGTTGAGATCATTTCCAACACATGTGAAGTCGGTCTTTTTGCTATTTGTGCGGTTCTCTTAGAGAAAGAGTTTTTGATCGGGGATCAAACGAAACTCGGAATAACCATGCTGGTGCTGTTCCTCATTGGCTACTGTCCACAACTGATCAATGAATGGTATGCTTTGTTCAAACAGGCAAAGCAGCTTGACTTTGTTGGGCAGTCATTCTTTTCAGGACTCAAGGTTGCTTTTGTTGGATTCCTCCTCCTGTTTCTCCCACAGAGATTCACCAAAAACTTGGAAAGTATATTTGCAGTGAGCCTTAGCGGAGACTCCGAAACCGCGGATAACTCGTCTGATAGGAACAGGTCTGGCAGTCGAAGCTCGAGTAATGAGAAACCATGGTTGAAACAACTTCGAAAGCTGGCAAAGGCAAGCTTCACTAAAGAGCAAGGTGGGACTTCAACAGATCCTTCAGGAAGCGGTCCTCGATGGAGCGGATTCTGGGGGCGGAGAAGTAGGAGCAGAAGTAGCAGAAGCTCCTCCATAAGTTCATCTGATTTCAGGTCTAAATCCAAAGGAGGCTTATACAAGGAATTTGAAACCATTTTTTCATCCAAG
TP                            ATGGATAAAAATTTCTGTACTGATAGAGCAGGAAATATATTCACAAGATCAGAAAATTCAATTTCTTATGTGCACTTTGAACCAGTTCTTAATTCATCTAAGGAAGTTTTGAATTCTCTCAAAGTAAGCGAAGGCACACTTCTTCCTATGAGTGGAAGGAGCCTCGGAAATCGCAGATTTGGCTTTGTGGTTTCAAATGTTTCTGGAATTGCAATAATCACAGTGAGCCTCAAGCCTAACTCTATAATAAGCAGACAAGGAAATCCTGTTTCACCACTTCCACCAGTTACTTTCCTTTATGATTCTCTTAGACCCACTGTGATGCTCAGTACAACTACTACTATGAGGACGAGAGAAAAAAGATTTTCGGTCACTGTGAATTTCATGAAGCCTGTATTTGATTTCAACTCTTCCTGTGTATCGATTCATGGAGGCCGTTTGCAGAGCTTTCGCGAGATGGGCAGGAATGTTTACTCTGTTGATGTACAAGCTGAGGATGAAGTCATATCTGTCAGTATCCCTGAAAATGTAACGGCCGATGTTGCTGGAAATCAAAATCTAGCATCAAATGTTCTGCAAGTGTGGCACTATTCTATACCGACAATATCTAGAGTCGTTTCGATCTTTGTAATTGCTTCATTTGCGGCAACATCCCTTGCAGCAGGACTACTCACTGTATCGACAGCTAGCCTTCAATCGGAGGGAGTATTCGTCAGATCATCCTCTTCTCTGACATATAATCCTACAAAAAATATTTTCAGAATTGCTTGCCACATTCAAATTTTTGCGCTATCTATATGGCTGCCGGTTACGCTGCCGGTTGAGTACTATGAATTTGCAAGGGGTTTGCAGTGGAGTATTCCTTATCTTAGAGTTCCATGGGAAGATGAGCACGATCATCCTGACTTGAGTGGCTATAGCCCCTTTACTGGATCGAATCCTTATCTTGCCAAAACTCTTGATTCAGAAGTACTTCAAAACAAGGTTCCAGGCAATAACGTTACTATGGTTGATCAGTTATATGGATTGCCTCTTACTCCAATGGAATACGGATCATTTTTTGAGAGCCAAAATATCAAACCCCAAGCTGATAATATTTTTGGAGCAGGAAGTTACAGTCAGTGGCAAGATTTTTATAGAAGCATGTTCTGGTTTGGAATTTTTGCTGGCAGTTTGATATTCCTCCATGCACTTTTCCTTTTTATTATGAAATGTCGAAAGAACACACAGGGCAGTTATGGAGCACTTACCTTCCCTAGATTCGAGATATTCCTTACATTTGTTGCTCTATCTTCCATGTCCATGGCCTCGGGCGTGCTATTTAGAGGTGGAGCTCTGGCAGGAGTAATAGTTGGAGTTTTGCTGCTCGGTGTTCTGTCGTTACTTTTGCTAGCCTTGTTGTTGTTTCTGTCAGTCGGTATCACGTTCGGGAAGCTACTTCAGTACAAAGAAGTTCATCAAGAAGGTCAGAAATTCCATTGGTATCAAGAACTCGTACGTGTAACTCTAGGTCCCGGCAAGAGAAGTCAATGGACTTGGAAAAACCAGCCAAGTTCTATTTACCTTATCATTTTTGGACCAATGTTTGAAGATCTGAGGGGTCCCCCAAAGTATATGCTATCTCAGATTTCTGTGGCGAATCCCAACAAACGTGGCGATCGCATTATTGCCTCCGACGACGAAACAGAAGATGCTGAAGCACCATTCATCCAAAAGCTGTTTGGTATCCTTCGAATATACTACACGCTCCTCGAATCGATCAGACGAGTCACTCTTGGAATCATGGCTGGTGCCTACAAGGAAACAGTCTCTTCCAGAACTCCAGTAGTTGCCTTATTATGCATCTCATCATTTCAGCTCTTTTTCCTTGTTCTCAAGAAGCCATTTATCAAGAAAAAAGTTCAGTTGGTTGAGACCATTTCCAACACATGTGAAGTCAGTCTTTTCGCTATTTGTGCGGTTCTCTTAGAGAAAGAGTTTTCGATCGGGGATCAAACGAAACTCGGAATAACCATGCTGGTGCTGTTCCTTATAGGCTACTGTCCACAACTGATCAATGAATGGTATGCTTTGTTCAAACAGGCAAAGCAGCTTGACTTTGCTGGGCAATCATTCTTTACAGGACTCAAAGTGGCTTTTATTGGATTCCTCCTCCTGTTTCTCCCACAGAGATTCATTAAAAACTTGGAAAGTGTATTCGCAGTGACCCTTAGCGGAGACTCCGAAACCGCAGATAACTCGTCTGATAGAAACAGGTCTGGTAGTCGAAGCTCGAGTAATGGGAAACCATGGTTGAAACAACTTCGGAAGCTGGCAAAGGCAAGCTTCACTAAAGAGCAAGGTGGAACTTCAACTGATCCTTCAGGAAGCGGTACACGGTGGAGCGGATTCTGGGGACGGAGAAGTAGGAGCAGAAGCAGCAGAAGCTCCTCCATAAGTTCATCTGATTTCAGGTCTAAATCCAAAGGAGGCTTATACAAGGAGTTTGAAACCATTTTTTCATCCAAG
Tan                           ATGGATAAAAATTTCTGTACTGATAGAGCAGGAAATATATTCTCAAGATCAGAAAATTCAATTTCTTATGTACACTTTGAACCAGTTCTTAATTCATCTATGGAAGTTTTGAATTCTCTCGAAGTAAGCGAAGGCACACTTCTTCCTATGAGTGGAAGGAGCCTCGGAAATCGCAGATTTGGCTTTGTGGTTACAAATGTTTCTGGAATTGCAATAATCACAGTGAGCCTCAAGCCTAACTCTATAATAAGCAGACAAGGAAATCCTGTTTCACCACTTCCACCAGTTACTTTCCTTTATGATTCTCTTAGACCCACTGTGATGCTCAGTACACCTACTACTATGAGGACAAGAGAAAAAAGATTTTCGGTCACTGTGAATTTCATGAAGCCTGTATTTGATTTCAACTCTTCCTGTGTATCGATTCGTGGAGGCCATTTGCAGAGCTTTCGCGAGATGGGGAGGAATGTTTACTCTGTTGAAGTACAAGCTGAGGATGAAGTCGTATCTGTCACTGTCCCTGAAAATGTAACGGCCGATGTTGCTGGAAATCATAATCTAGCATCAAATGTTCTGCAAGTGTGGCACTATTCTATACCGACGATATCAAGAGTCGTTTCGATCTTTGTAATTGCTTCATTTGCGGCAACATCCCTTGCAGCAGGACTACTTACTGTGTCGACGGCTAGCCTTCAATCAGAGGGAGTATTCGTGAGATCATCCTCTTCTCTGACATATAATCCTACAAAAAATATTTTCAGAATTGCTTGCCACATTCAAATTTTTGCGCTATCTATATGGCTGCCGGTTACGCTGCCTGTTGAGTACTATGAATTTGCTAGGGGTTTGCAATGGAGTATTCCTTATCTTAGAGTTCCATGGGAAGATGAGCACGATCGTCCTGACTTAAGTGGCTATAGCCCCTTTACCGGATCGAATCCTTATCTTGCCAAAACTCTTGATTCAGAAGTACTTCAAAACAAGGTTCCAGGCAATAACTTTACTATGGTTGATCAGTTATATGGATTGCCTCTTACTCCAATGGAATACAGATCATTTTTTGAGAGCCAAAATATCAAACCCCAAGCTGATAATATTTTTGGAGCCGGAAGTTACAGTAGGTGGCAAGATTTTTATAGAAGCATGTTCTGGTTTGGAATTTTTGCTGGCAGTTTGATATTCCTCCATGCACTTTTCCTTTTTATTATGAAATGTCGAAAGAACACACAGGGCAGTTATGGAGCACTTACCTTCCCTAGATTTGAGATATTCCTTACATTTGTTGCTCTATCTCCCATGTCCATGGCCTCGGGCGTGCTATTTAGAGGTGGAGCTCTGGCAGGAGTAATAGTTGGGGTTTTACTGCTCGGCGTTCTGTCGTTACTTTTGCTAGCCTTGCTGTTGTTTCTGTCAGTCGGCATCACGTTCGGGAAGCTACTTCAGTACAAAGAAGTTCATCAAGAAGGTCAGAAATTTCATTGGTATCAAGAACTCATACGTGTGACTCTAGGTCCCGGCAAGAGAAGTCAATGGACTTGGAAAAACGAGCCAAGCTCTATTTACCTTATCATTTTTGGGCCAATGTTTGAGGATCTGAGGGGTCCCCCTAAGTATATGCTGTCTCAGATTTCTGTGGCGAATCCCAACAAACGTGGCGATCGCATTATTGCCTCCGACGACGAAACAGAAGATGCTGAAGCACCATTCATCCAAAAGCTGTTTGGTATCCTTCGAATATACTACACGCTCCTCGAATCGATCAGACGAGTCACTCTTGGAATCATGGCTGGTGCCTACAAGGAAACAGTCTCTTCCAGAACTCCAGTAGTTGCCTTATTATGCATCTCATCATTTCAGCTATTTTTCCTTGTTCTCAAGAAGCCATTTATCAAGAAAAAAGTTCAGTTGGTTGAGATCATTTCCAACACATGTGAAGTCGGTCTTTTCGCTATTTGTGCGGTTCTCTTAGAGAAAGTGTTTTCGATCGGGGATCAAATGAAACTCGGAATAACCATGCTGGTGCTGTTCCTAATAGGCTACTGTCCACAACTGATCAATGAATGGTATGCTTTGTTCAAACAGGCAAAGCAGCTTGACTTTGCTGGGCAATCATTCTTTACAGGACTCAAAGTGGCTTTTATTGGATTCCTCCTCCTGTTTCTCCCACAGAGATTCACTAAAAACTTGGAAAGTATATTTGCAGTGACCCTTAGCGGAGACTCCGAAACAGCAGATAACTCGTCTGATAGGAACAGGTCTGGTAGTCGAAGCTCGAGTAATGAGAAACCGTGGTTGAAACAACTTCGGAAGCTGGCAAAGGCGAGCTTCACTAAAGAGCAAGGTGGGACTTCAACTGATCCTTCAGGAAGCGGTACACGTTGGAGTGGATTTTGGGGACGGAGAAGTAGGAGCAGAAGCAGCAGAAGCTCCTCCATAAGTTCATCTGATTTCAGGTCTAAATCCAAAGGAGGCTTATACAAGGAGTTTGAAACCATTTTTTCATCCAAG
Tk                            ATGGATAAAAATTTCTGTACTGATAGTGCAGGAAATGTATTCACAAGATCAGAAAATTCAATTTCTTATGTGCGCTTTGAACCAGTTCTAAATTCATCTGTGGAAGTGTTGAATTCTCTTGAAGTAAGCAAAGGCACGTTTCTTCCGATGAGTGGAAGGAGCCTTGGAAATCGCAGATTTGGCTTTGTGGTTACAAATGTTTCTGGAATTGCAATAATCACAGTGAGCCTCAAGCCTAACTCTATAATAAGCAGACAAGGAAATCCTGTTTCACCATTTCCACCAGTTACTTTCCTCTATGATTCTCTTAGACCCACTGTGATGCTCAGTACAACTACTACTATGAGGACGAGAGAAAAAAGATTTTCAGTCACTGTGAATTTCATGAAGCCTGTATTTGATTTCAACTCTTCTTGTGTATCGATTCGTGGAGGCCATTTGCAGAGCTTTCGCGAGATGGGGAGGAATGTTTACTCTGTTGAAGTACAAGCTGAGGATGAAGTCGTATCTGTCAGTGTCCCTGAAAATGTAACAGCCGATGTTGCTGGAAATCATAATCTAGCATCAAATGTTCTGCAAGTGTGGCACTATTCTATACCGACAATATCTAGAGTAGTTTCGATCTTTGCAATTGCTTCATTTGCGGCAACATCCCTTGCAGCAGGACTACTCACTGTATCAACGGCTAGCCTTCAATCGGAGGGAGTATTCATGAGATCATCCTCTTCTTTGACATATAATCCTACAAAAAATATTTTCAGAATTGCTTGCCACATTCAAATTTTTGCGCTATCTATATGGCTGCCGGTTACGCTGCCTGTTGAGTACTATGAATTTGCTAGGGGTTTGCAGTGGAGTATTCCTTATCTTAGAGTTCCATGGGAAGATGAGCACGATCGTCCCGACATAAGTGGCTATAGCCCCTTTACTGGATCGAATCCTTATCTTGCCAAAACTCTTGATTCAGAAGTACTTCAAAACAAGGTTCCAGGCAATAACTTTACTATGGTTGATCAGTTATATGGATTGCCTCTTACTCCAATGGAATACAGATCATTTTTCGAGAGCCAAAATATCAAACCCCAAGCTGATATTATTTTTGGAGCAGGAAGTTACAGTCAGTGGCAAGATTTTTATAGAAGCATGTTCTGGTTTGGAATTTTTGCTGGCAGTTTGATATCCCTCCATGCGCTTTTCCTTTTTATTATGAAATGTCGAAAGAACACACAGGGCAGTTATGGAGCACTTACCTTCCCTAGATTTGAGATATTCCTTACATTTGTTGCTCTACCTTCCATGTCGATGGCCTCGGGCGCGCTATTTAGAGGTGGAGCTCTGGCAGGAGTAATAGTTGGGGTTTTACTGCTCGGCGTTCTGTCGTTACTTTTGCTAGCCTTGCTGTTGTTTCTGTCAGTCGGCATCACGTTCGGGAAGCTACTTCAGTACAAAGAAGTTCATCAAGAAGGTCAGAAATTTCATTGGTATCAAGAACTCGTTCGTGTAACTCTAGGTCCTGGCAAGAGAAGTCAATGGACTTGGAAAAACCAGCCAAGCTCTATTTACCTTATCATTTTTGGGCCAATGTTTGAAGATCTGAGGGGTCCCCCAAAGTATATGCTGTCTCAGATTTCTGTGGCGAATCCCAACAAACGTGGCGATCGCATTATTGCCTCCGACGATGAAACAGAAGATGCTGAAGCACCATTCATCCAAAAGCTGTTTGGTATCCTTCGAATATACTACACGCTCCTCGAATCAATCAGACGAGTCACTCTTGGAATCATGGCTGGTGCCTACAAGGAAACAGTCTCTTCCAGAACTCCAGTAGTTGCCTTATTATGCATCTCATCATTTCAGCTCTTTTTCCTTGTTCTCAAGAAGCCATTTATCAAGAAAAAAGTTCAGTTGGTTGAGATCATTTCCAACACATGTGAAGTCGGTCTTTTCACTATTTGTGTGGTTCTCTTAGAGAAAGAGTTTTCGATCGGGGATCAAACGAAACTCGGAATAACCATGTTGGTGCTGTTCCTTATAGGCTACTGTCCACAACTGATCAATGAATGGTATGCTTTGTTCAAACAGGCAAAGCAGCTTGACTTTGCTGGGCAATCATTCTTTACAGGACTCAAAGTGGCTTTTATTGGATTTCTCCTCCTGTTTCTCCCACAGAGATTCACTAAAAACTTGGAAAGTATATTCGCAGTGACCCTTAGCGGAGACTCCGAAACCGCGGATAACTCATCTGATAGGAACAGGTCTGGTAGTCGAAGCTCAAGTAATGAGAAACCGTGGTTGAAACAACTTCGGAAGCTGGCAAAGGCCAGCTTCACTAAAGAGCAAGGTGGGACTTCAACTGATCCTTCAGGAAGCGGTACACGGTGGAGCGGATTTTGGGGAAGGAGAAGTAGGAGCAGAAGCAGCAGAAGCTCCTCCATAAGTTCATCTGATTTCAGGTCTAAATCCAGAGGAGGCTTATACAAGGAGTTTGAAACCATTTTTTCATCCAAG
