# Supplementary material for: Positive selection and relaxed purifying selection contribute to rapid evolution of male-biased genes in a dioecious flowering plant
Source: eLife. 2024 Feb 14;12:RP89941. doi: 10.7554/eLife.89941 (PMC10942601; doi:10.7554/eLife.89941)
Supplement: Source data 1. [file elife-89941-data1.zip › Trichosanthes_pilosa_datasets/F1_biased_Snakegourd_Tkir_Lcy/translatorx_OG0006814.phylip]

4 1500
Lcy                           ATGAGACGCCATGGTTGGCAACGTCCTTTGCATCCTTTACAGATTGTGGCAATGGCAATTTACAGCTTTCTAGTAGTGGCGTTCTATACTTTCTTGGGGCTTTTCCTTGGAAACAGAACTGCTGAAATTACTGTCACGACACTGTTTTCATTTGTGGTGCTTTCCGTCATGTTTCTATTCATAAGGTGCACCGCTATCGACCCAACCGACAAAACTAGCATCCGAAAAACAAAGAGGATGAAATCAAAATCGAAATCAAAGCTAAATCATGGATTAATACTCGGGCAAATCGTTTTAAGGCAATTTAGGAAAATAGAAAGAAGGATTTTGAAAACATTCATCCGGAGAAAGTATTTGGATCCATGGAAGGTGGGCCCTCAGATGGAGCCTTTGGTCCCTTTTTCTCTTGTAATGAAGGATGATGTGGTTACTCCTGATCGTAATGAGGATGATATAACATTTTGCTCTCTTTGTAATTTTGAGGTGCAGAGGCACAGCAAGCATTGTCGGACCTGCAACCGCTGTGTTGAAGGATTTGATCATCATTGCAGGTGGCTAAACAACTGTGTTGGGAAAAAGAACTATACTACATTCTTTCTTCTGATGATATCCGTGTTGTTAATGCTAGCAATCGAAGGAGGAATGGCCATTGCCATATTCATCAGGTGTTTTGCAGATAAGAAGGGAATGGAATTGGAGCTGCGAAAAAGGCTCCACATAGACTTTCCCAGAGAAGTGCTTGCCACAATTACGGTCTTGCTTGTGTTGATGACTGCTTATGGTTCAGCGGCACTTGGACAACTATTTTTCTTTCACCTAGTTCTCATACAAAAGGGAATGAGAACATATGACTACATATTGGCCATGAAAGAGGAGAGCCAATCTATTATTGAAGATCCATTTGATGAAGATTCGGATTTCTCTTCAGATGATGATTTTGATTTGCCTGAGAAGAAGCCAACATTGGTGTCACGTTTGGTCATGTGCCAAGGAGGACGAGTCAAAGAGGACTCAACAAAATTGTCCATAAAAATAGATACAGATCCCCAGACTCCATCCATCGAAAAACAACGCCTTCGTATCAGTATAGATCCATGGAAATTGATAACTCTAAGCAGAGACAAGGCTCTTGCAGCAGCTGAGAAAGCCAAAGAAAGACTTCAAAAATCCAAACACGACTACTTGAAGCCTCTGCCACTAGAGACCAAATCTGGCCTATTGACTGATACTATAGATGGAGCTGTAAGTTGGGAGAATGCAAAAGGTGTATGCGGGGTGCTGCCTAAGACTAAGGGAAAGGCCCCTGCTGGTTCCCCAGGAAGTTTTTCGAGCCCAAGGAAGCGTTGCTTTGGCTCTCTGAACACAGTCCCAGCCTCAACTGCTTCAACATCCGCATCCCCAAAGAAGTATAGAAGCAATTTTGACCTTAAGTTGACAGAAGTATCCAAAGAGCTCGAGACCTACATTTCAAGACAGGTTTTATGCTCCATCATCAAGAAG
Tk                            ATGAGACACCATGGTTGGCAACGTCCTCTCCATCCTTTACAGCTCGTGGCAATGGCAATTTACAGTTTTCTGGTAGTGGTGTTCTATACTTTCTTGGGGCTTTTCCTTGGAAACAGAACTGCCGAGATTACAGTCACGACAATATTTTCGTTTGTGGTGCTTTCTGTCATGCTTCTGTTCATAAGGTGCACTGCTATTGACCCAACTGACAAAACTAGCATTCGAAAAAAGAAAAAGATGAAATCAAAATCAAAATCCAAGCTAAATTATGGATTAATACTTGGACAAATCGTTTTACGGCAATTTAGGAAAATGGAAAGAAAGATTCTCAAAAGATTCATCCGAAGGAAGTATTTATATCCATGGAAGGTGGGCCCTCAAATGGAGCCTTTGGTCCCTTTTCCTCTTGTGATGAAGGATGATGTGGTCACTCCTGATCATAACGAGGATGATATAACATTTTGCTCTCTTTGTAATTTCGAGGTGCAGAGGCACAGCAAGCACTGTCGGACCTGCAACCGTTGTGTTGAAGGATTCGATCACCATTGCAGGTGGCTAAACAACTGTGTTGGGAAGAAGAACTATACCACATTCTTTCTTCTGATGATATCCGTGTTGTTAATGCTAGCGATCGAAGGAGGAATGGCCATTGCCATATTCGTTAGGTGTTTTGCAGATAAGAAGGGAATGGAAATGGAGCTACGAAGAAGGCTCCACATAGACTTTCCAAGAGAAGCGCTTGCCACAATTACAGTCTTGCTTGTGTTGATGACGGCTTATGGTTCAGCAGCACTTGGACAACTATTTTTCTTTCACCTAGTTCTCATACGAAAGGGAATGAGAACATACGACTACATACTGGCCATGAAAGAGGAGAGCCAATCTATTATTGAAGATCCATTTGATGATGACTCAGATTTCTCTTTAGATGATGAGTTTGATTTGCCTGAGAAGAAGCCAACTTTGGTGTCGCGTTTTATCATGTGCCAAGGAGGACGAGTCAAAGAGGACTCAACAAAATTGTCCATAAAAATAGACGCAGATCCCCAGACTCCATCCACTGGAAAACAAGGCCTTCGAATCAGTATCGATCCATGGAAATTGATAACTCTGAGCAGAGACAAGGCTCTTGCAGCAGCTGAGAAAGCCAAGGAAAGACTTCAGAAATCCAAACACGACTACCTTAAGCCTCTGCCACTAGAGACCAAATCTGGCCTACTGACCGATACTATAGATGGAAGGGAAAGTTGGGGGAATGCAAAAGGTGTATGCGGGCTGCTGCCTAAGGCTAAGGGAAGGGTCCCTGCTGGTACCCTGGGAAGTTTTTCGAGCCCAAGGAAGCGTTGCTCTGGCTCTCTAAACACGGTCCCAGCCTCAGCCAGTTCAGCATCCGCATCCCCAAAGAAGTACAGAAGCAATTTTGACCTCAAGTTAACAGAAGTGTCCAAAGAGCTCGAGACCTACATTTCAAGACAGGTTTTATGCTCCATCATTAAGGAG
TP                            ATGAGACGTCATGGTTGGCAACGTCCTCTCCATCCTTTACAGATTGTGGCAATGGCAATTTATAGTTTTCTAGTAGTGGCGTTTTATACATTCTTGGGGCTTTTCCTTGGAAACAAAACTGCTGAGATTACAGTCACAACACTGTTTTCGTTTGTGGTGCTTTCCGTCATGTTTCTGTTCATAAGGTGCACAGCTATTGATCCAACTGACAAAACTAGCGTCCGAAAGAAGAAAAAGATGAAATCAAAATCAAAATCCAAGCTAAATTATGGATTAATACTCGGACAAATCATTTTAAGGCAATTTAGGAAAATGGAAAGAAAGATTCTGAAAAGATTCATACGGAGGAAGTATCTGGATCCATGGAAGGTGGGCCCTCAAATGGAGCCTTTGGTCCCTTTTCCTCTTGTAATGAAGGATGATGTGGTCACTCCTGACCATCACGAGGATGATATAACATTTTGCTCTCTTTGTAATTTCGAGGTGCAGAAGCACAGCAAGCACTGTCGAACCTGCAACCGCTGTGTTGAAGGATTCGATCACCATTGCAGGTGGCTAAACAACTGTGTTGGGAAGAAGAACTATACCTCATTCTTTCTTCTGATGATATCCGTGTTGTTAATGCTCACCATCGAAGGAGGAATGGCCATTGCCATATTCGTTAGGTGTTTTGCAGATAAGAAGGGAATGGAAATGGAGCTACGAAGGCGGCTCCACATAGACTTTCCAAGAGAAGCGCTTGCCACAATTACAGTCATGCTTGTGTTGATGACGGCTTATGGTTTAGCAGCACTTGGACAACTATTTTTCTTTCACCTAGTTCTCATACGAAAGGGAATGAAAACATATGACTACATACTGGCCATGAAAGAGGAGAGCCAATCTATTGTTGAAGATCCATTTGATGAAGACTCAGATTTCTCGTTAGATGATGAGTTTGATTTGCCCGAGAAGAAGCCAACTTTGGTGTCGCGTTTTATCATGTGCCAAGGAAGACGAGTGAAAGAGGACTCAACAAAATTGTCCATAAAAATAGACGCAAATCCCCAGACTCCATCCGCTAGAAAACAAGGCCTTCGAATCAGTATCGATCCATGGAAATTGATAACTCTGAGCAGAGACAAGGCTCTTGCAGCAGCTGAGAAAGCCAAGGAAAGACTTCAGAAATCCAAACATGACTACCTTAAGCCTCTGCCACTAGAGACCAAATCTGGCCTACTGACCGATACTATGGATGGAAGGGAAAGTTGGGGGAATGCAAAAGGTGTATGCGGGTTGCTGCCTAAGGCTAAGGGAAGGGTCCCTGCTGGTTCCCTGGGAAGTTTTTCGAGCCCAAGGAAGCGTTGCTCTGGCTCTCTAAACACAGTCCCAGTCTCAGCCGCTTCAACATCCGCATCCCCGAAGAAGTACAGAAGCAATTTTGACCTCAAGTTAACAGAAGTGTCCAAAGAGCTCGAGACCTACATTTCAAGACAGGTTTTATGCTCCATCATTAAGGAG
Tan                           ATGAGACGTCATGGTTGGCAACGTCCTCTCCATCCTTTACAGATTGTGGCAATGGCAATTTATAGTTTTCTAGTAGTGGCGTTTTATACATTCTTGGGCCTTTTCCTTGGAAACAAAACTGCCGAGATTACAGTCACAACACTGTTTTCAATTGTGGTGCTTTCCGTCATGTTTCTGTTCATAAGGTGCACAGCTATTGATCCAACTGACAGAACTAGCGTCGGAAAGAAGAAAAAGATGAAATCAAAATCAAAATCCAAGCTAAACCATGGATCAATACTCGGACAAATCGTTTTAAGGCAATTTAGGAAAATGGAAAGAAAGATTCTTAAAAGATTCATACGGAGGAAGTATCTGGATCCATGGAAAGTGGGCCCTCAAATGGAGCCTTTGGTCCCTTTTCCTCTTGTATTGAAGGATGATGTGGTCACTCCTGACCATCACGAGGATGATATAACATTTTGCTCTCTTTGTAATTTCGAGGTGCAGAAGCACAGCAAGCACTGTCGAACTTGCAACCGCTGTGTTGAAGGATTCGATCACCATTGCAGGTGGCTAAACAACTGTGTTGGGAAGAAGAACTATACCACATTCTTTCTTCTGATGATATCCGTGTTGTTAATGCTAACCATCGAAGGAGGAATGGCCATTGCCATATTCGTTAGGTGTTTTGCAGATAAGAAGGGAATGGAAATGGAGCTACGAAGAAGGCTCCACATAGACTTTCCAAGAGAAGCGCTTGCCACAATTACAGTCATGCTTGTGTTGATGACGGCTTATGGTTCAGCAGCACTTGGACAACTATTTTTCTTTCACCTAGTTCTCATACGAAAGGGAATGAAAACATATGACTACATACTGGCCATGAAAGAGGAGAGCCAATCTATTATTGAAGATCCATTTGATGAAGATTCAGATTTCTCGTTAGATGATGAGTTTGATTATCCCGAGAAGAAGCCAACTTTGGTGTCGCGTTTTATCATGTGCCAAGGAAGACGAGTCAAAGAGGACTCAACAAAATTGTCCATAAAAATAGATGCAGATCCCCAGACTCCATCCGCTAGAAAACAAGGCCTTCGAATCAGTATCGATCCATGGAAATTGATAACTCTGAGCAGAGACAAGGCTCTTGCAGCAGCTGAGAAAGCCAAGGAAAGACTTCAGAAATCCAAACATGACTACATTAAGCCTCTGCCACTAGAGACCAAATCTGGCCTACTGACCGATACAATAGATGGAAGGGAAAGTTGGGGGAATGCAAAAAGTGTATGCGGGTTGCTGCCTAAGGCTAAGGGAAGGGTCCCTGTTGGTTCCCTGGGAAGTTTTTCGAGCCCAAGGAAGCGTTGCTCTGGCTCTCTAAACACAGTCCCAGCCTCAGCCGCTTCAACATCCGCATCCCCGAAGAAGTACAGAAGCAATTTTGACCTCAAGTTAACAGAAGTGTCCAAAGAGCTTGAGACCTACATTTCAAGACAGGTTTTATGCTCCATCATTAAGGAG
